# Supplementary material for: [1-tert-Butyl-3-(pyridin-2-ylmethyl-κN)imidazol-2-yl­idene-κC 1]carbonyl­dichlorido(dimethyl sulfoxide-κS)ruthenium(II)
Source: Acta Crystallogr Sect E Struct Rep Online. 2011 Oct 22;67(Pt 11):m1573. doi: 10.1107/S1600536811042590 (PMC3246990; doi:10.1107/S1600536811042590)
Supplement: Supplementary file 1 [file e-67-m1573-sup1.cif]

##############################################################################
#                                                                            #
# This CIF contains the data in a paper accepted for publication in          #
# Acta Crystallographica Section E. It conforms to the requirements of       #
# Notes for Authors for Acta Crystallographica Section E, and has been       #
# peer reviewed under the auspices of the IUCr Commission on Journals.       #
#                                                                            #
# Full details of the Crystallographic Information File format               #
# are given in the paper "The Crystallographic Information File (CIF):       #
# a New Standard Archive File for Crystallography" by S. R. Hall, F. H.      #
# Allen and I. D. Brown [Acta Cryst. (1991), A47, 655-685].                  #
#                                                                            #
# The current version of the core CIF dictionary is obtainable from          #
# ftp://ftp.iucr.org/pub/cif_core.dic.                                       #
#                                                                            #
# Software is freely available for graphical display of the structure(s)     #
# in this CIF. For information consult the CIF software page                 #
# http://www.iucr.org/resources/cif/software.                                #
#                                                                            #
# This file may be used for bona fide research purposes within the           #
# scientific community so long as proper attribution is given to the journal # 
# article from which it was obtained.                                        #
#                                                                            #
##############################################################################
data_I
_audit_creation_method     SHELXL-97
_chemical_name_systematic
;
[1-<i>tert</i>-Butyl-3-(pyridin-2-ylmethyl-\k<i>N</i>)imidazol-2-
ylidene-\k<i>C</i>^1^]carbonyldichlorido(dimethyl
sulfoxide-\k<i>S</i>)ruthenium(II)
;
_chemical_name_common     ?
_chemical_formula_moiety     'C16 H23 Cl2 N3 O2 Ru S'
_chemical_formula_sum     'C16 H23 Cl2 N3 O2 Ru S'
_chemical_formula_iupac     '[Ru Cl2 (C13 H17 N3) (C2 H6 O S) (C O)]'
_chemical_formula_weight     493.40
_chemical_melting_point     ?
_symmetry_cell_setting     orthorhombic
_symmetry_space_group_name_H-M     'P b c a'
_symmetry_space_group_name_Hall     '-P 2ac 2ab '
loop_
    _symmetry_equiv_pos_as_xyz
    'x, y, z'
    '-x+1/2, -y, z+1/2'
    '-x, y+1/2, -z+1/2'
    'x+1/2, -y+1/2, -z'
    '-x, -y, -z'
    'x-1/2, y, -z-1/2'
    'x, -y-1/2, z-1/2'
    '-x-1/2, y-1/2, z'
_cell_length_a     14.3297(14)
_cell_length_b     15.7428(16)
_cell_length_c     17.1867(16)
_cell_angle_alpha     90.00
_cell_angle_beta     90.00
_cell_angle_gamma     90.00
_cell_volume     3877.1(7)
_cell_formula_units_Z     8
_cell_measurement_reflns_used     2216
_cell_measurement_theta_min     2.25
_cell_measurement_theta_max     23.17
_cell_measurement_temperature     291(2)
_exptl_crystal_description     cuboid
_exptl_crystal_colour     yellow
_exptl_crystal_size_max     0.26
_exptl_crystal_size_mid     0.22
_exptl_crystal_size_min     0.20
_exptl_crystal_density_diffrn     1.691
_exptl_crystal_density_meas     ?
_exptl_crystal_density_method     'not measured'
_exptl_crystal_F_000     2000
_exptl_absorpt_coefficient_mu     1.207
_exptl_absorpt_correction_type     multi-scan
_exptl_absorpt_process_details     '(SADABS; Sheldrick, 1996)'
_exptl_absorpt_correction_T_min     0.74
_exptl_absorpt_correction_T_max     0.79
_exptl_special_details
;
The single crystals was mounted on a glass fibre with silicon grease.
Diffraction data were collected on a Bruker <i>SMART</i> Apex CCD
diffractometer using graphite-monochromated MoKa (l =0.71073 \%A) radiation
and corrllected for absorption using <i>SADABS</i> program.
;
_diffrn_ambient_temperature     291(2)
_diffrn_radiation_type     'MoK\a'
_diffrn_radiation_wavelength     0.71073
_diffrn_radiation_source     'sealed tube'
_diffrn_radiation_monochromator     'graphite'
_diffrn_measurement_device_type     'Bruker SMART APEX CCD'
_diffrn_measurement_method     'phi and omega scans'
_diffrn_detector_area_resol_mean     ?
_diffrn_reflns_number     20132
_diffrn_reflns_av_R_equivalents     0.0440
_diffrn_reflns_av_sigmaI/netI     0.0246
_diffrn_reflns_theta_min     2.26
_diffrn_reflns_theta_max     26.00
_diffrn_reflns_theta_full     26.00
_diffrn_measured_fraction_theta_max     1.000
_diffrn_measured_fraction_theta_full     1.000
_diffrn_reflns_limit_h_min     -16
_diffrn_reflns_limit_h_max     17
_diffrn_reflns_limit_k_min     -12
_diffrn_reflns_limit_k_max     19
_diffrn_reflns_limit_l_min     -17
_diffrn_reflns_limit_l_max     21
_diffrn_standards_number     ?
_diffrn_standards_interval_count     ?
_diffrn_standards_interval_time     ?
_diffrn_standards_decay_%     ?
_refine_special_details
;
Refinement of <i>F</i>^2^ against ALL reflections. The weighted <i>R</i>-factor
<i>wR</i> and goodness of fit <i>S</i> are based on <i>F</i>^2^, conventional
<i>R</i>-factors <i>R</i> are based on <i>F</i>, with <i>F</i> set to zero for
negative <i>F</i>^2^. The threshold expression of <i>F</i>^2^ >
\s(<i>F</i>^2^) is used only for calculating <i>R</i>-factors(gt) <i>etc</i>.
and is not relevant to the choice of reflections for refinement.
<i>R</i>-factors based on <i>F</i>^2^ are statistically about twice as large
as those based on <i>F</i>, and <i>R</i>- factors based on ALL data will be
even larger.
;
_reflns_number_total     3815
_reflns_number_gt     3401
_reflns_threshold_expression     I>2sigma(I)
_refine_ls_structure_factor_coef     Fsqd
_refine_ls_matrix_type     full
_refine_ls_R_factor_all     0.0458
_refine_ls_R_factor_gt     0.0395
_refine_ls_wR_factor_gt     0.1067
_refine_ls_wR_factor_ref     0.1098
_refine_ls_goodness_of_fit_ref     1.060
_refine_ls_restrained_S_all     1.060
_refine_ls_number_reflns     3815
_refine_ls_number_parameters     231
_refine_ls_number_restraints     0
_refine_ls_hydrogen_treatment     constr
_refine_ls_weighting_scheme     calc
_refine_ls_weighting_details
             'calc w=1/[\s^2^(Fo^2^)+(0.07P)^2^+1.99P] where P=(Fo^2^+2Fc^2^)/3'
_atom_sites_solution_hydrogens     geom
_atom_sites_solution_primary     direct
_atom_sites_solution_secondary     difmap
_refine_ls_shift/su_max     0.000
_refine_ls_shift/su_mean     0.000
_refine_diff_density_max     0.328
_refine_diff_density_min     -1.301
_refine_ls_extinction_method     none
_refine_ls_extinction_coef     ?
loop_
    _atom_type_symbol
    _atom_type_description
    _atom_type_scat_dispersion_real
    _atom_type_scat_dispersion_imag
    _atom_type_scat_source
    'C' 'C' 0.0033 0.0016
                         'International Tables Vol C Tables 4.2.6.8 and 6.1.1.4'
    'H' 'H' 0.0000 0.0000
                         'International Tables Vol C Tables 4.2.6.8 and 6.1.1.4'
    'N' 'N' 0.0061 0.0033
                         'International Tables Vol C Tables 4.2.6.8 and 6.1.1.4'
    'O' 'O' 0.0106 0.0060
                         'International Tables Vol C Tables 4.2.6.8 and 6.1.1.4'
    'S' 'S' 0.1246 0.1234
                         'International Tables Vol C Tables 4.2.6.8 and 6.1.1.4'
    'Cl' 'Cl' 0.1484 0.1585
                         'International Tables Vol C Tables 4.2.6.8 and 6.1.1.4'
    'Ru' 'Ru' -1.2594 0.8363
                         'International Tables Vol C Tables 4.2.6.8 and 6.1.1.4'
_computing_data_collection     'SMART (Bruker, 1997)'
_computing_cell_refinement     'SAINT (Bruker, 1997)'
_computing_data_reduction     'SAINT (Bruker, 1997)'
_computing_structure_solution     'SHELXS97 (Sheldrick, 2008)'
_computing_structure_refinement     'SHELXL97 (Sheldrick, 2008)'
_computing_molecular_graphics     'SHELXTL (Sheldrick, 2008)'
_computing_publication_material     'SHELXTL (Sheldrick, 2008)'
loop_
    _atom_site_type_symbol
    _atom_site_label
    _atom_site_fract_x
    _atom_site_fract_y
    _atom_site_fract_z
    _atom_site_U_iso_or_equiv
    _atom_site_adp_type
    _atom_site_calc_flag
    _atom_site_refinement_flags
    _atom_site_occupancy
    _atom_site_symmetry_multiplicity
    _atom_site_disorder_assembly
    _atom_site_disorder_group
    C C1 0.7924(2) 0.1922(3) 0.4198(2) 0.0412(8) Uani d . 1 1 . .
    H H1 0.7884 0.1378 0.4404 0.049 Uiso calc R 1 1 . .
    C C2 0.8640(3) 0.2469(3) 0.4455(3) 0.0460(10) Uani d . 1 1 . .
    H H2 0.9069 0.2292 0.4827 0.055 Uiso calc R 1 1 . .
    C C3 0.8685(3) 0.3279(3) 0.4137(3) 0.0504(10) Uani d . 1 1 . .
    H H3 0.9157 0.3649 0.4291 0.060 Uiso calc R 1 1 . .
    C C4 0.8029(2) 0.3541(2) 0.3591(2) 0.0374(8) Uani d . 1 1 . .
    H H4 0.8046 0.4085 0.3380 0.045 Uiso calc R 1 1 . .
    C C5 0.7357(2) 0.2968(2) 0.33735(19) 0.0307(7) Uani d . 1 1 . .
    C C6 0.6614(3) 0.3243(2) 0.2791(2) 0.0389(8) Uani d . 1 1 . .
    H H6A 0.6010 0.3249 0.3047 0.047 Uiso calc R 1 1 . .
    H H6B 0.6748 0.3817 0.2617 0.047 Uiso calc R 1 1 . .
    C C7 0.6571(3) 0.3016(3) 0.1371(2) 0.0487(10) Uani d . 1 1 . .
    H H7 0.6625 0.3586 0.1233 0.058 Uiso calc R 1 1 . .
    C C8 0.6478(3) 0.2344(3) 0.0883(2) 0.0485(10) Uani d . 1 1 . .
    H H8 0.6465 0.2366 0.0343 0.058 Uiso calc R 1 1 . .
    C C9 0.6444(2) 0.1815(2) 0.21162(19) 0.0276(6) Uani d . 1 1 . .
    C C10 0.6203(3) 0.0776(3) 0.0934(2) 0.0403(8) Uani d . 1 1 . .
    C C11 0.6801(3) 0.0038(3) 0.1278(3) 0.0501(10) Uani d . 1 1 . .
    H H11A 0.7451 0.0162 0.1208 0.075 Uiso calc R 1 1 . .
    H H11B 0.6650 -0.0483 0.1016 0.075 Uiso calc R 1 1 . .
    H H11C 0.6670 -0.0020 0.1824 0.075 Uiso calc R 1 1 . .
    C C12 0.5139(3) 0.0597(3) 0.1032(3) 0.0512(10) Uani d . 1 1 . .
    H H12A 0.4976 0.0628 0.1573 0.077 Uiso calc R 1 1 . .
    H H12B 0.4998 0.0040 0.0837 0.077 Uiso calc R 1 1 . .
    H H12C 0.4789 0.1013 0.0746 0.077 Uiso calc R 1 1 . .
    C C13 0.6446(3) 0.0843(3) 0.0066(2) 0.0577(12) Uani d . 1 1 . .
    H H13A 0.6002 0.1206 -0.0188 0.087 Uiso calc R 1 1 . .
    H H13B 0.6425 0.0288 -0.0166 0.087 Uiso calc R 1 1 . .
    H H13C 0.7061 0.1076 0.0008 0.087 Uiso calc R 1 1 . .
    C C14 0.4160(3) 0.1148(3) 0.3901(3) 0.0518(11) Uani d . 1 1 . .
    H H14A 0.4441 0.0782 0.4280 0.078 Uiso calc R 1 1 . .
    H H14B 0.3913 0.0812 0.3482 0.078 Uiso calc R 1 1 . .
    H H14C 0.3664 0.1466 0.4139 0.078 Uiso calc R 1 1 . .
    C C15 0.4341(3) 0.2282(3) 0.2722(3) 0.0524(10) Uani d . 1 1 . .
    H H15A 0.3793 0.2559 0.2920 0.079 Uiso calc R 1 1 . .
    H H15B 0.4158 0.1823 0.2387 0.079 Uiso calc R 1 1 . .
    H H15C 0.4709 0.2682 0.2433 0.079 Uiso calc R 1 1 . .
    C C16 0.5656(2) 0.0265(2) 0.2880(2) 0.0351(7) Uani d . 1 1 . .
    Cl Cl1 0.78532(6) 0.05000(6) 0.29450(6) 0.0388(2) Uani d . 1 1 . .
    Cl Cl2 0.63074(7) 0.05755(7) 0.44994(6) 0.0496(3) Uani d . 1 1 . .
    N N1 0.72873(19) 0.21741(17) 0.36515(15) 0.0303(6) Uani d . 1 1 . .
    N N2 0.65692(19) 0.26818(19) 0.21148(17) 0.0325(6) Uani d . 1 1 . .
    N N3 0.6403(2) 0.1616(2) 0.13376(18) 0.0364(7) Uani d . 1 1 . .
    O O1 0.5227(2) -0.03364(19) 0.27652(19) 0.0556(8) Uani d . 1 1 . .
    O O2 0.51299(19) 0.25707(19) 0.40880(16) 0.0488(7) Uani d . 1 1 . .
    Ru Ru1 0.636122(18) 0.119715(16) 0.318107(15) 0.02810(12) Uani d . 1 1 . .
    S S1 0.50232(6) 0.18683(6) 0.35263(5) 0.0356(2) Uani d . 1 1 . .
loop_
    _atom_site_aniso_label
    _atom_site_aniso_U_11
    _atom_site_aniso_U_22
    _atom_site_aniso_U_33
    _atom_site_aniso_U_12
    _atom_site_aniso_U_13
    _atom_site_aniso_U_23
    C1 0.0356(18) 0.053(2) 0.0345(18) 0.0042(16) -0.0116(14) -0.0115(16)
    C2 0.041(2) 0.047(2) 0.050(2) -0.0011(16) -0.0079(16) -0.0176(19)
    C3 0.043(2) 0.054(2) 0.054(3) -0.0021(18) -0.0030(17) -0.020(2)
    C4 0.0343(17) 0.0377(19) 0.0402(19) -0.0088(15) 0.0031(14) -0.0128(16)
    C5 0.0319(16) 0.0288(16) 0.0316(16) 0.0009(13) 0.0054(13) -0.0038(13)
    C6 0.0436(19) 0.0327(18) 0.040(2) 0.0098(15) -0.0052(16) -0.0053(15)
    C7 0.056(2) 0.049(2) 0.041(2) -0.0112(19) -0.0021(18) 0.0076(18)
    C8 0.066(3) 0.044(2) 0.036(2) -0.0120(19) -0.0048(18) 0.0055(17)
    C9 0.0219(15) 0.0351(17) 0.0259(16) -0.0020(12) -0.0013(11) -0.0008(13)
    C10 0.0396(19) 0.051(2) 0.0300(18) -0.0049(17) -0.0043(14) -0.0075(16)
    C11 0.035(2) 0.051(2) 0.064(3) 0.0041(17) -0.0020(18) -0.010(2)
    C12 0.034(2) 0.063(3) 0.057(2) 0.0003(18) -0.0081(17) -0.010(2)
    C13 0.068(3) 0.075(3) 0.030(2) -0.009(2) 0.0055(18) -0.010(2)
    C14 0.037(2) 0.063(3) 0.055(3) -0.0163(18) 0.0153(18) -0.011(2)
    C15 0.035(2) 0.066(3) 0.057(2) 0.0095(18) -0.0167(18) -0.002(2)
    C16 0.0285(16) 0.0331(18) 0.0437(19) -0.0018(14) -0.0075(14) 0.0018(15)
    Cl1 0.0302(4) 0.0355(4) 0.0508(5) 0.0019(3) -0.0024(3) -0.0006(4)
    Cl2 0.0601(6) 0.0520(6) 0.0366(5) -0.0054(4) -0.0026(4) 0.0137(4)
    N1 0.0292(14) 0.0306(14) 0.0309(14) 0.0006(11) -0.0028(10) -0.0047(11)
    N2 0.0327(14) 0.0343(15) 0.0306(14) -0.0040(12) -0.0035(11) 0.0037(12)
    N3 0.0383(16) 0.0379(16) 0.0331(16) -0.0044(12) -0.0029(11) -0.0039(13)
    O1 0.0553(17) 0.0423(16) 0.069(2) -0.0183(14) -0.0067(15) -0.0039(14)
    O2 0.0422(14) 0.0581(17) 0.0462(15) -0.0040(13) 0.0044(12) -0.0214(13)
    Ru1 0.02643(17) 0.02881(18) 0.02905(18) -0.00223(10) -0.00179(9) 0.00097(10)
    S1 0.0285(4) 0.0435(5) 0.0348(4) -0.0005(3) 0.0018(3) -0.0040(4)
_geom_special_details
;
All e.s.d.'s (except the e.s.d. in the dihedral angle between two l.s. planes)
are estimated using the full covariance matrix. The cell e.s.d.'s are taken
into account individually in the estimation of e.s.d.'s in distances, angles
and torsion angles; correlations between e.s.d.'s in cell parameters are only
used when they are defined by crystal symmetry. An approximate (isotropic)
treatment of cell e.s.d.'s is used for estimating e.s.d.'s involving l.s.
planes.
;
loop_
    _geom_bond_atom_site_label_1
    _geom_bond_atom_site_label_2
    _geom_bond_site_symmetry_2
    _geom_bond_distance
    _geom_bond_publ_flag
    C1 N1 . 1.368(4) ?
    C1 C2 . 1.409(5) ?
    C1 H1 . 0.9300 ?
    C2 C3 . 1.389(6) ?
    C2 H2 . 0.9300 ?
    C3 C4 . 1.391(6) ?
    C3 H3 . 0.9300 ?
    C4 C5 . 1.372(5) ?
    C4 H4 . 0.9300 ?
    C5 N1 . 1.341(4) ?
    C5 C6 . 1.526(5) ?
    C6 N2 . 1.461(4) ?
    C6 H6A . 0.9700 ?
    C6 H6B . 0.9700 ?
    C7 C8 . 1.357(6) ?
    C7 N2 . 1.383(5) ?
    C7 H7 . 0.9300 ?
    C8 N3 . 1.391(5) ?
    C8 H8 . 0.9300 ?
    C9 N2 . 1.376(4) ?
    C9 N3 . 1.376(5) ?
    C9 Ru1 . 2.076(3) ?
    C10 N3 . 1.521(5) ?
    C10 C13 . 1.536(5) ?
    C10 C11 . 1.560(6) ?
    C10 C12 . 1.560(5) ?
    C11 H11A . 0.9600 ?
    C11 H11B . 0.9600 ?
    C11 H11C . 0.9600 ?
    C12 H12A . 0.9600 ?
    C12 H12B . 0.9600 ?
    C12 H12C . 0.9600 ?
    C13 H13A . 0.9600 ?
    C13 H13B . 0.9600 ?
    C13 H13C . 0.9600 ?
    C14 S1 . 1.797(4) ?
    C14 H14A . 0.9600 ?
    C14 H14B . 0.9600 ?
    C14 H14C . 0.9600 ?
    C15 S1 . 1.815(4) ?
    C15 H15A . 0.9600 ?
    C15 H15B . 0.9600 ?
    C15 H15C . 0.9600 ?
    C16 O1 . 1.146(4) ?
    C16 Ru1 . 1.855(3) ?
    Cl1 Ru1 . 2.4372(9) ?
    Cl2 Ru1 . 2.4692(10) ?
    N1 Ru1 . 2.186(3) ?
    O2 S1 . 1.476(3) ?
    Ru1 S1 . 2.2682(9) ?
loop_
    _geom_angle_atom_site_label_1
    _geom_angle_atom_site_label_2
    _geom_angle_atom_site_label_3
    _geom_angle_site_symmetry_1
    _geom_angle_site_symmetry_3
    _geom_angle
    _geom_angle_publ_flag
    N1 C1 C2 . . 121.6(4) ?
    N1 C1 H1 . . 119.2 ?
    C2 C1 H1 . . 119.2 ?
    C3 C2 C1 . . 118.1(4) ?
    C3 C2 H2 . . 120.9 ?
    C1 C2 H2 . . 120.9 ?
    C2 C3 C4 . . 120.4(4) ?
    C2 C3 H3 . . 119.8 ?
    C4 C3 H3 . . 119.8 ?
    C5 C4 C3 . . 117.5(4) ?
    C5 C4 H4 . . 121.2 ?
    C3 C4 H4 . . 121.2 ?
    N1 C5 C4 . . 124.7(3) ?
    N1 C5 C6 . . 116.5(3) ?
    C4 C5 C6 . . 118.8(3) ?
    N2 C6 C5 . . 112.4(3) ?
    N2 C6 H6A . . 109.1 ?
    C5 C6 H6A . . 109.1 ?
    N2 C6 H6B . . 109.1 ?
    C5 C6 H6B . . 109.1 ?
    H6A C6 H6B . . 107.9 ?
    C8 C7 N2 . . 105.9(4) ?
    C8 C7 H7 . . 127.1 ?
    N2 C7 H7 . . 127.1 ?
    C7 C8 N3 . . 107.7(4) ?
    C7 C8 H8 . . 126.2 ?
    N3 C8 H8 . . 126.2 ?
    N2 C9 N3 . . 103.3(3) ?
    N2 C9 Ru1 . . 118.3(2) ?
    N3 C9 Ru1 . . 138.4(3) ?
    N3 C10 C13 . . 109.9(3) ?
    N3 C10 C11 . . 111.8(3) ?
    C13 C10 C11 . . 107.2(3) ?
    N3 C10 C12 . . 107.0(3) ?
    C13 C10 C12 . . 109.8(3) ?
    C11 C10 C12 . . 111.2(3) ?
    C10 C11 H11A . . 109.5 ?
    C10 C11 H11B . . 109.5 ?
    H11A C11 H11B . . 109.5 ?
    C10 C11 H11C . . 109.5 ?
    H11A C11 H11C . . 109.5 ?
    H11B C11 H11C . . 109.5 ?
    C10 C12 H12A . . 109.5 ?
    C10 C12 H12B . . 109.5 ?
    H12A C12 H12B . . 109.5 ?
    C10 C12 H12C . . 109.5 ?
    H12A C12 H12C . . 109.5 ?
    H12B C12 H12C . . 109.5 ?
    C10 C13 H13A . . 109.5 ?
    C10 C13 H13B . . 109.5 ?
    H13A C13 H13B . . 109.5 ?
    C10 C13 H13C . . 109.5 ?
    H13A C13 H13C . . 109.5 ?
    H13B C13 H13C . . 109.5 ?
    S1 C14 H14A . . 109.5 ?
    S1 C14 H14B . . 109.5 ?
    H14A C14 H14B . . 109.5 ?
    S1 C14 H14C . . 109.5 ?
    H14A C14 H14C . . 109.5 ?
    H14B C14 H14C . . 109.5 ?
    S1 C15 H15A . . 109.5 ?
    S1 C15 H15B . . 109.5 ?
    H15A C15 H15B . . 109.5 ?
    S1 C15 H15C . . 109.5 ?
    H15A C15 H15C . . 109.5 ?
    H15B C15 H15C . . 109.5 ?
    O1 C16 Ru1 . . 173.5(3) ?
    C5 N1 C1 . . 117.7(3) ?
    C5 N1 Ru1 . . 124.7(2) ?
    C1 N1 Ru1 . . 117.1(2) ?
    C9 N2 C7 . . 112.3(3) ?
    C9 N2 C6 . . 127.2(3) ?
    C7 N2 C6 . . 120.3(3) ?
    C9 N3 C8 . . 110.8(3) ?
    C9 N3 C10 . . 130.5(3) ?
    C8 N3 C10 . . 118.4(3) ?
    C16 Ru1 C9 . . 98.96(14) ?
    C16 Ru1 N1 . . 171.94(13) ?
    C9 Ru1 N1 . . 87.79(11) ?
    C16 Ru1 S1 . . 88.94(11) ?
    C9 Ru1 S1 . . 93.48(9) ?
    N1 Ru1 S1 . . 95.09(7) ?
    C16 Ru1 Cl1 . . 94.29(11) ?
    C9 Ru1 Cl1 . . 90.81(9) ?
    N1 Ru1 Cl1 . . 81.13(7) ?
    S1 Ru1 Cl1 . . 174.18(3) ?
    C16 Ru1 Cl2 . . 85.74(12) ?
    C9 Ru1 Cl2 . . 175.13(10) ?
    N1 Ru1 Cl2 . . 87.62(8) ?
    S1 Ru1 Cl2 . . 85.31(4) ?
    Cl1 Ru1 Cl2 . . 90.09(3) ?
    O2 S1 C14 . . 108.05(19) ?
    O2 S1 C15 . . 106.6(2) ?
    C14 S1 C15 . . 97.4(2) ?
    O2 S1 Ru1 . . 115.63(11) ?
    C14 S1 Ru1 . . 112.44(15) ?
    C15 S1 Ru1 . . 115.05(15) ?
loop_
    _geom_torsion_atom_site_label_1
    _geom_torsion_atom_site_label_2
    _geom_torsion_atom_site_label_3
    _geom_torsion_atom_site_label_4
    _geom_torsion_site_symmetry_1
    _geom_torsion_site_symmetry_2
    _geom_torsion_site_symmetry_3
    _geom_torsion_site_symmetry_4
    _geom_torsion
    _geom_torsion_publ_flag
    N1 C1 C2 C3 . . . . 0.0(6) ?
    C1 C2 C3 C4 . . . . 1.0(6) ?
    C2 C3 C4 C5 . . . . -1.1(6) ?
    C3 C4 C5 N1 . . . . 0.1(5) ?
    C3 C4 C5 C6 . . . . 178.5(3) ?
    N1 C5 C6 N2 . . . . -56.8(4) ?
    C4 C5 C6 N2 . . . . 124.7(3) ?
    N2 C7 C8 N3 . . . . 1.1(5) ?
    C4 C5 N1 C1 . . . . 0.9(5) ?
    C6 C5 N1 C1 . . . . -177.5(3) ?
    C4 C5 N1 Ru1 . . . . -170.0(3) ?
    C6 C5 N1 Ru1 . . . . 11.6(4) ?
    C2 C1 N1 C5 . . . . -0.9(5) ?
    C2 C1 N1 Ru1 . . . . 170.7(3) ?
    N3 C9 N2 C7 . . . . 2.2(4) ?
    Ru1 C9 N2 C7 . . . . -177.3(3) ?
    N3 C9 N2 C6 . . . . 176.7(3) ?
    Ru1 C9 N2 C6 . . . . -2.8(4) ?
    C8 C7 N2 C9 . . . . -2.1(4) ?
    C8 C7 N2 C6 . . . . -177.0(3) ?
    C5 C6 N2 C9 . . . . 55.1(5) ?
    C5 C6 N2 C7 . . . . -130.8(4) ?
    N2 C9 N3 C8 . . . . -1.5(4) ?
    Ru1 C9 N3 C8 . . . . 177.9(3) ?
    N2 C9 N3 C10 . . . . -174.9(3) ?
    Ru1 C9 N3 C10 . . . . 4.5(6) ?
    C7 C8 N3 C9 . . . . 0.3(5) ?
    C7 C8 N3 C10 . . . . 174.6(3) ?
    C13 C10 N3 C9 . . . . -167.8(3) ?
    C11 C10 N3 C9 . . . . -48.9(5) ?
    C12 C10 N3 C9 . . . . 73.0(5) ?
    C13 C10 N3 C8 . . . . 19.2(5) ?
    C11 C10 N3 C8 . . . . 138.1(4) ?
    C12 C10 N3 C8 . . . . -99.9(4) ?
    N2 C9 Ru1 C16 . . . . 153.9(2) ?
    N3 C9 Ru1 C16 . . . . -25.5(4) ?
    N2 C9 Ru1 N1 . . . . -30.6(2) ?
    N3 C9 Ru1 N1 . . . . 150.1(3) ?
    N2 C9 Ru1 S1 . . . . 64.4(2) ?
    N3 C9 Ru1 S1 . . . . -115.0(3) ?
    N2 C9 Ru1 Cl1 . . . . -111.7(2) ?
    N3 C9 Ru1 Cl1 . . . . 69.0(3) ?
    C5 N1 Ru1 C9 . . . . 26.9(3) ?
    C1 N1 Ru1 C9 . . . . -144.0(3) ?
    C5 N1 Ru1 S1 . . . . -66.4(3) ?
    C1 N1 Ru1 S1 . . . . 122.7(2) ?
    C5 N1 Ru1 Cl1 . . . . 118.1(3) ?
    C1 N1 Ru1 Cl1 . . . . -52.9(2) ?
    C5 N1 Ru1 Cl2 . . . . -151.5(3) ?
    C1 N1 Ru1 Cl2 . . . . 37.6(2) ?
    C16 Ru1 S1 O2 . . . . 158.69(19) ?
    C9 Ru1 S1 O2 . . . . -102.40(17) ?
    N1 Ru1 S1 O2 . . . . -14.31(16) ?
    Cl2 Ru1 S1 O2 . . . . 72.87(15) ?
    C16 Ru1 S1 C14 . . . . 33.9(2) ?
    C9 Ru1 S1 C14 . . . . 132.85(19) ?
    N1 Ru1 S1 C14 . . . . -139.06(19) ?
    Cl2 Ru1 S1 C14 . . . . -51.88(17) ?
    C16 Ru1 S1 C15 . . . . -76.3(2) ?
    C9 Ru1 S1 C15 . . . . 22.6(2) ?
    N1 Ru1 S1 C15 . . . . 110.71(19) ?
    Cl2 Ru1 S1 C15 . . . . -162.11(18) ?
_iucr_refine_instructions_details
;
TITL 1234 in Pbca
CELL 0.71073  14.3297  15.7428  17.1867  90.000  90.000  90.000
ZERR  8.00   0.0014   0.0016   0.0016   0.000   0.000   0.000
LATT 1
SYMM 0.5-X, -Y, 0.5+Z
SYMM -X, 0.5+Y, 0.5-Z
SYMM 0.5+X, 0.5-Y, -Z
SFAC C  H  N  O  S  Cl Ru
UNIT 128 184 24 16 8 16 8
L.S. 16
omit 0 52
damp 0 0
ACTA
BOND $H
FMAP 2
conf
PLAN 2
FREE Ru1  C15
FREE C16  N3
FREE N3   N2
WGHT    0.070000    1.990000
FVAR       0.14486
C1    1    0.792421    0.192244    0.419776    11.00000    0.03558    0.05343 =
         0.03446   -0.01151   -0.01159    0.00423
AFIX  43
H1    2    0.788414    0.137771    0.440446    11.00000   -1.20000
AFIX   0
C2    1    0.863961    0.246887    0.445483    11.00000    0.04058    0.04724 =
         0.05006   -0.01758   -0.00787   -0.00107
AFIX  43
H2    2    0.906925    0.229188    0.482659    11.00000   -1.20000
AFIX   0
C3    1    0.868499    0.327921    0.413735    11.00000    0.04286    0.05387 =
         0.05444   -0.02035   -0.00304   -0.00211
AFIX  43
H3    2    0.915651    0.364879    0.429111    11.00000   -1.20000
AFIX   0
C4    1    0.802931    0.354132    0.359071    11.00000    0.03432    0.03767 =
         0.04015   -0.01276    0.00312   -0.00878
AFIX  43
H4    2    0.804591    0.408537    0.338030    11.00000   -1.20000
AFIX   0
C5    1    0.735743    0.296768    0.337354    11.00000    0.03190    0.02876 =
         0.03157   -0.00379    0.00535    0.00088
C6    1    0.661353    0.324317    0.279071    11.00000    0.04360    0.03272 =
         0.04044   -0.00533   -0.00524    0.00982
AFIX  23
H6A   2    0.601026    0.324918    0.304666    11.00000   -1.20000
H6B   2    0.674764    0.381674    0.261749    11.00000   -1.20000
AFIX   0
C7    1    0.657101    0.301640    0.137070    11.00000    0.05647    0.04877 =
         0.04099    0.00761   -0.00208   -0.01124
AFIX  43
H7    2    0.662516    0.358553    0.123287    11.00000   -1.20000
AFIX   0
C8    1    0.647763    0.234404    0.088320    11.00000    0.06566    0.04421 =
         0.03567    0.00553   -0.00483   -0.01199
AFIX  43
H8    2    0.646545    0.236595    0.034255    11.00000   -1.20000
AFIX   0
C9    1    0.644415    0.181528    0.211623    11.00000    0.02192    0.03512 =
         0.02588   -0.00082   -0.00134   -0.00200
C10   1    0.620346    0.077558    0.093402    11.00000    0.03957    0.05129 =
         0.02995   -0.00751   -0.00433   -0.00486
C11   1    0.680091    0.003785    0.127848    11.00000    0.03524    0.05076 =
         0.06444   -0.01037   -0.00199    0.00410
AFIX 137
H11A  2    0.745131    0.016184    0.120756    11.00000   -1.50000
H11B  2    0.664951   -0.048263    0.101623    11.00000   -1.50000
H11C  2    0.666967   -0.001977    0.182368    11.00000   -1.50000
AFIX   0
C12   1    0.513916    0.059688    0.103203    11.00000    0.03384    0.06256 =
         0.05723   -0.00997   -0.00811    0.00034
AFIX 137
H12A  2    0.497615    0.062782    0.157307    11.00000   -1.50000
H12B  2    0.499771    0.004020    0.083689    11.00000   -1.50000
H12C  2    0.478866    0.101265    0.074644    11.00000   -1.50000
AFIX   0
C13   1    0.644562    0.084284    0.006556    11.00000    0.06762    0.07536 =
         0.03016   -0.00983    0.00547   -0.00919
AFIX 137
H13A  2    0.600236    0.120648   -0.018834    11.00000   -1.50000
H13B  2    0.642491    0.028828   -0.016610    11.00000   -1.50000
H13C  2    0.706093    0.107580    0.000836    11.00000   -1.50000
AFIX   0
C14   1    0.415977    0.114807    0.390052    11.00000    0.03704    0.06327 =
         0.05506   -0.01138    0.01530   -0.01627
AFIX 137
H14A  2    0.444120    0.078153    0.428028    11.00000   -1.50000
H14B  2    0.391250    0.081242    0.348222    11.00000   -1.50000
H14C  2    0.366441    0.146555    0.413896    11.00000   -1.50000
AFIX   0
C15   1    0.434054    0.228183    0.272163    11.00000    0.03487    0.06575 =
         0.05652   -0.00187   -0.01674    0.00954
AFIX 137
H15A  2    0.379343    0.255949    0.291970    11.00000   -1.50000
H15B  2    0.415841    0.182278    0.238677    11.00000   -1.50000
H15C  2    0.470866    0.268199    0.243276    11.00000   -1.50000
AFIX   0
C16   1    0.565647    0.026487    0.287951    11.00000    0.02853    0.03307 =
         0.04370    0.00177   -0.00747   -0.00180
CL1   6    0.785317    0.050003    0.294502    11.00000    0.03018    0.03545 =
         0.05082   -0.00059   -0.00235    0.00191
CL2   6    0.630742    0.057548    0.449935    11.00000    0.06011    0.05199 =
         0.03662    0.01373   -0.00255   -0.00538
N1    3    0.728730    0.217409    0.365147    11.00000    0.02920    0.03064 =
         0.03091   -0.00468   -0.00280    0.00057
N2    3    0.656915    0.268176    0.211477    11.00000    0.03272    0.03425 =
         0.03064    0.00368   -0.00350   -0.00396
N3    3    0.640338    0.161590    0.133756    11.00000    0.03828    0.03786 =
         0.03307   -0.00387   -0.00288   -0.00440
O1    4    0.522702   -0.033642    0.276524    11.00000    0.05530    0.04227 =
         0.06930   -0.00393   -0.00665   -0.01834
O2    4    0.512991    0.257068    0.408800    11.00000    0.04215    0.05807 =
         0.04618   -0.02138    0.00437   -0.00400
RU1   7    0.636122    0.119715    0.318107    11.00000    0.02643    0.02881 =
         0.02905    0.00097   -0.00179   -0.00223
S1    5    0.502317    0.186829    0.352628    11.00000    0.02851    0.04354 =
         0.03476   -0.00404    0.00180   -0.00048
HKLF 4
REM  1234 in Pbca
REM R1 =  0.0395 for   3401 Fo > 4sig(Fo)  and  0.0458 for all   3815 data
REM    231 parameters refined using      0 restraints
END
WGHT      0.0423      4.3564
REM Highest difference peak  0.328,  deepest hole -1.301,  1-sigma level  0.081
Q1    1   0.5431  0.0005  0.2798  11.00000  0.05    0.33
Q2    1   0.3777  0.1848  0.1769  11.00000  0.05    0.29
;
data_global
_journal_date_recd_electronic     2011-07-03
_journal_date_accepted     2011-10-14
_journal_name_full     'Acta Crystallographica, Section E'
_journal_year     2011
_journal_volume     67
_journal_issue     11
_journal_page_first     m1573
_journal_page_last     m1573
_journal_paper_category     QM
_journal_coeditor_code     ZB2017
_publ_contact_author_name     'Yong Cheng'
_publ_contact_author_address
;
Anhui Normal University, Wuhu 241000, People's Republic of China
;
_publ_contact_author_email     'chyong2008happy@163.com'
_publ_contact_author_fax     '0086-0553-3869302'
_publ_contact_author_phone     '0086-0553-5991064'
_publ_section_title
;\
[1-<i>tert</i>-Butyl-3-(pyridin-2-ylmethyl-\k<i>N</i>)imidazol-2-ylidene-\
\k<i>C</i>^1^]carbonyldichlorido(dimethyl sulfoxide-\k<i>S</i>)ruthenium(II)
;
loop_
    _publ_author_name
    _publ_author_footnote
    _publ_author_address
    'Cheng, Yong' .
;
College of Chemistry and Materials Science, Anhui Normal University,
Wuhu 241000, People's Republic of China
;
    'Hua, Wen-Qian' .
;
College of Chemistry and Materials Science, Anhui Normal University,
Wuhu 241000, People's Republic of China
;
    'Zhou, Ying-Hua' .
;
College of Chemistry and Materials Science, Anhui Normal University,
Wuhu 241000, People's Republic of China
;
