# Supplementary material for: [1-tert-Butyl-3-(pyridin-2-ylmethyl-κN)imidazol-2-yl­idene-κC 1]carbonyl­dichlorido(dimethyl sulfoxide-κS)ruthenium(II)
Source: Acta Crystallogr Sect E Struct Rep Online. 2011 Oct 22;67(Pt 11):m1573. doi: 10.1107/S1600536811042590 (PMC3246990; doi:10.1107/S1600536811042590)
Supplement: Supplementary file 2 [file e-67-m1573-Isup2.hkl]

# 
# h,k,l, Fc-squared, Fo-squared, sigma(Fo-squared) and status flag 
# 
data_I
_shelx_title ' 1234 in Pbca' 
_shelx_refln_list_code          4 
_shelx_F_calc_maximum      485.15 
_exptl_crystal_F_000      2000.00 
_reflns_d_resolution_high  0.8107 
 
loop_ 
 _symmetry_equiv_pos_as_xyz 
 'x, y, z' 
 '-x+1/2, -y, z+1/2' 
 '-x, y+1/2, -z+1/2' 
 'x+1/2, -y+1/2, -z' 
 '-x, -y, -z' 
 'x-1/2, y, -z-1/2' 
 'x, -y-1/2, z-1/2' 
 '-x-1/2, y-1/2, z' 
 
_cell_length_a    14.3297 
_cell_length_b    15.7428 
_cell_length_c    17.1867 
_cell_angle_alpha  90.000 
_cell_angle_beta   90.000 
_cell_angle_gamma  90.000 
 
_shelx_F_squared_multiplier     1.000 
 
loop_ 
 _refln_index_h 
 _refln_index_k 
 _refln_index_l 
 _refln_F_squared_calc 
 _refln_F_squared_meas 
 _refln_F_squared_sigma 
 _refln_observed_status 
   2   0   0    10944.54    10864.87    360.04 o 
   4   0   0   118164.33   116733.55    525.27 o 
   6   0   0   113540.08   110179.09   1974.36 o 
   8   0   0   118249.89   112979.83   1618.62 o 
  10   0   0     7339.13     7680.92    127.16 o 
  12   0   0     9193.67     9103.13    216.36 o 
  14   0   0    47235.09    44504.88    137.25 o 
  16   0   0     2433.23     2653.45    210.16 o 
   2   1   0   137127.89   133338.58    297.16 o 
   4   1   0    29219.16    28479.64     80.89 o 
   6   1   0    65471.29    62471.58     71.55 o 
   8   1   0    42433.57    40089.20    316.79 o 
  10   1   0    15735.15    14488.34    433.95 o 
  12   1   0     9558.80     9528.00    167.51 o 
  14   1   0      269.51      254.57     62.19 o 
  16   1   0     1819.74     1933.70    197.53 o 
   0   2   0    17917.82    17121.62     81.97 o 
   2   2   0      107.32      217.61     45.87 o 
   4   2   0      241.04      237.39     22.63 o 
   6   2   0     6447.38     6086.31    100.53 o 
   8   2   0     3427.08     3637.54     61.00 o 
  10   2   0      618.25      612.20     69.84 o 
  12   2   0     7132.27     6765.30    113.17 o 
  14   2   0      341.33      408.97     85.61 o 
  16   2   0      120.84      104.29     51.71 o 
   2   3   0    78156.06    74101.99    482.59 o 
   4   3   0     2491.35     2321.05     74.20 o 
   6   3   0   117812.85   111147.77    242.06 o 
   8   3   0    14071.60    14418.21    248.64 o 
  10   3   0     6897.63     6349.65     56.87 o 
  12   3   0     4816.87     4875.88    114.23 o 
  14   3   0    11481.60    10861.29    153.69 o 
  16   3   0     3423.93     3394.67     72.53 o 
   0   4   0     3627.68     3899.64    169.65 o 
   2   4   0     3226.30     3586.54     60.52 o 
   4   4   0   110693.82   108971.38    400.72 o 
   6   4   0     1390.10     1231.89     27.72 o 
   8   4   0    18879.87    17480.99     82.02 o 
  10   4   0     5328.92     5557.26     97.18 o 
  12   4   0     8393.60     7868.84     65.53 o 
  14   4   0     3991.16     3675.08     81.74 o 
  16   4   0     1394.01     1431.60     62.91 o 
   2   5   0     4621.33     4565.70    121.52 o 
   4   5   0     3252.29     3235.63    113.38 o 
   6   5   0      231.40      283.55     17.52 o 
   8   5   0      139.16      234.93     60.67 o 
  10   5   0     4643.97     4590.04    112.38 o 
  12   5   0     4741.11     4500.45     83.87 o 
  14   5   0      537.65      628.18     52.30 o 
  16   5   0     1795.22     1851.48     71.81 o 
   0   6   0     6679.63     7177.38    213.50 o 
   2   6   0        1.26       23.58     73.68 o 
   4   6   0     8868.46     8549.81    100.22 o 
   6   6   0     1204.05     1484.71     57.34 o 
   8   6   0     2271.54     2067.88    310.05 o 
  10   6   0     1882.91     2118.77    179.90 o 
  12   6   0     3021.11     2792.40    110.56 o 
  14   6   0      147.78      329.25     78.11 o 
  16   6   0      198.22      315.62     92.65 o 
   2   7   0    16651.30    17051.52    149.64 o 
   4   7   0    12068.05    13123.57    132.15 o 
   6   7   0     1801.54     2316.38    100.05 o 
   8   7   0      812.95      861.58     27.85 o 
  10   7   0    16295.78    16524.41    182.28 o 
  12   7   0     2071.93     2283.52    130.34 o 
  14   7   0     1371.11     1293.05    166.79 o 
  16   7   0     2517.84     2712.27    114.37 o 
   0   8   0      420.95      592.36    156.79 o 
   2   8   0        1.38        1.29      7.62 o 
   4   8   0    42478.69    40649.09     73.04 o 
   6   8   0      317.91      466.50     42.59 o 
   8   8   0      466.45      456.13     39.86 o 
  10   8   0    11316.67    11562.53    645.25 o 
  12   8   0     1665.09     1836.79     42.25 o 
  14   8   0      101.98       94.88     98.51 o 
  16   8   0      644.06      619.84     46.14 o 
   2   9   0     1013.19     1125.33     92.29 o 
   4   9   0       89.25      173.07     33.04 o 
   6   9   0     3976.72     4024.27     69.80 o 
   8   9   0     1073.53     1053.19      9.32 o 
  10   9   0        1.89      104.07     67.43 o 
  12   9   0      720.35      646.08     24.54 o 
  14   9   0     1134.54     1158.51     80.89 o 
   0  10   0      841.86      978.84    167.75 o 
   2  10   0      290.76      415.34     89.73 o 
   4  10   0       73.84       68.08     34.80 o 
   6  10   0      178.42      279.86     39.02 o 
   8  10   0      618.61      545.92     82.95 o 
  10  10   0      421.99      594.63    116.50 o 
  12  10   0     2554.48     2611.79    189.67 o 
  14  10   0        5.22        1.91     21.74 o 
   2  11   0    12041.54    12295.03     92.20 o 
   4  11   0     3676.26     3941.60    177.80 o 
   6  11   0     3830.78     3776.12    112.57 o 
   8  11   0      389.39      402.87     95.94 o 
  10  11   0     3053.98     3212.55    288.55 o 
  12  11   0     6416.95     5598.96     30.02 o 
  14  11   0     1432.86     1699.29     33.91 o 
   0  12   0    23325.46    22399.46    102.46 o 
   2  12   0     3154.60     3004.28    100.79 o 
   4  12   0     2207.88     2382.08    101.14 o 
   6  12   0       96.18      139.64     51.10 o 
   8  12   0     4590.11     4566.52     90.55 o 
  10  12   0     1268.23     1581.13    152.26 o 
  12  12   0     4143.65     4143.45     75.45 o 
   2  13   0     1818.32     2115.13     65.40 o 
   4  13   0       90.37      128.84     33.18 o 
   6  13   0     7206.60     6456.25     57.42 o 
   8  13   0      901.46      891.76    106.82 o 
  10  13   0     1935.73     2019.25     56.95 o 
  12  13   0      283.24      342.99     50.75 o 
   0  14   0     8998.01     8678.52     32.41 o 
   2  14   0     1630.02     1905.18     86.47 o 
   4  14   0      871.09      883.30     79.72 o 
   6  14   0     2975.12     3324.39    119.51 o 
   8  14   0     2701.97     3117.85    167.27 o 
  10  14   0      444.51      541.14     60.09 o 
  12  14   0       36.16       30.50      7.51 o 
   2  15   0     8140.75     7450.59     69.31 o 
   4  15   0       66.96      155.26     28.78 o 
   6  15   0    13603.03    13294.66    100.42 o 
   8  15   0     8063.89     7367.48   1023.88 o 
  10  15   0     1378.51     1293.20    209.68 o 
   0  16   0    16675.00    16515.92     26.21 o 
   2  16   0        6.66       36.86     52.72 o 
   4  16   0     5510.38     5577.08    100.42 o 
   6  16   0     4024.17     3579.41     22.24 o 
   8  16   0     7904.22     7209.18    169.18 o 
  10  16   0      158.66      348.27    103.97 o 
   2  17   0      726.18      671.24     29.06 o 
   4  17   0        0.15       21.89     42.40 o 
   6  17   0       11.01       63.20     38.15 o 
   8  17   0        9.72       23.40     61.90 o 
   0  18   0     3323.85     3286.31    205.87 o 
   2  18   0     1655.04     1679.56     76.23 o 
   4  18   0     3205.44     3129.61    210.82 o 
   6  18   0       72.64       65.52     46.15 o 
   2  19   0     7079.21     6571.29    104.29 o 
   1   1   1     9409.77     8988.68    357.39 o 
   2   1   1    82391.63    78689.31    269.63 o 
   3   1   1     3085.84     3032.54     37.36 o 
   4   1   1      767.12      726.54     27.84 o 
   5   1   1    14398.34    14555.04    448.23 o 
   6   1   1    42631.05    40338.09    231.60 o 
   7   1   1     8536.41     8026.51    156.44 o 
   8   1   1    29900.81    28998.19    102.42 o 
   9   1   1      211.80      235.14     26.35 o 
  10   1   1     6445.21     5978.40    185.46 o 
  11   1   1     2377.26     2313.57     37.22 o 
  12   1   1     1543.25     1698.01     42.12 o 
  13   1   1       34.83       42.52     40.24 o 
  14   1   1     2669.73     2755.41     49.73 o 
  15   1   1     2097.65     2021.91     33.25 o 
  16   1   1     3005.50     2947.32     45.70 o 
  17   1   1        6.29        4.54     56.63 o 
   0   2   1   235366.25   232664.50    133.73 o 
   1   2   1     2430.69     2453.93     80.29 o 
   2   2   1      607.23      577.27     21.49 o 
   3   2   1      225.04      266.67     19.75 o 
   4   2   1    41812.80    40375.71    466.10 o 
   5   2   1     5665.83     5582.03     57.67 o 
   6   2   1     5712.62     5568.81     66.07 o 
   7   2   1      610.41      695.23     38.00 o 
   8   2   1    43073.32    41155.14    242.32 o 
   9   2   1     5046.98     4892.50     77.93 o 
  10   2   1     2665.91     2600.38     48.37 o 
  11   2   1      190.35      231.44     16.46 o 
  12   2   1     7609.62     6922.03    113.68 o 
  13   2   1     3763.96     3493.14    155.04 o 
  14   2   1    18932.33    18063.38    341.97 o 
  15   2   1      103.18      175.76     78.13 o 
  16   2   1     1468.55     1614.59    236.34 o 
  17   2   1      345.83      391.23     37.34 o 
   1   3   1    13190.95    14319.02    267.96 o 
   2   3   1    12259.12    12495.86    402.29 o 
   3   3   1      107.72      157.86     29.55 o 
   4   3   1    12586.77    12149.44    511.90 o 
   5   3   1     2916.44     2943.89     46.37 o 
   6   3   1    17178.93    16844.38    234.43 o 
   7   3   1     3272.56     3334.35     34.44 o 
   8   3   1       64.89       85.38     13.15 o 
   9   3   1     1086.70     1173.56     43.72 o 
  10   3   1    15906.94    14587.27    604.82 o 
  11   3   1      192.71      307.22     25.26 o 
  12   3   1     4850.95     4782.89    100.85 o 
  13   3   1      438.76      431.47     37.55 o 
  14   3   1     2287.18     2331.44     82.64 o 
  15   3   1      886.60      851.88     62.37 o 
  16   3   1     3685.72     3723.94     78.90 o 
  17   3   1       79.37      117.63     29.30 o 
   0   4   1    20158.27    20630.20    485.13 o 
   1   4   1     5041.64     4837.21     47.27 o 
   2   4   1    32147.43    30944.20    431.81 o 
   3   4   1     2336.21     2715.26     41.98 o 
   4   4   1     8165.50     7546.01     65.60 o 
   5   4   1     6794.36     6730.09     97.89 o 
   6   4   1     1802.65     1846.94     35.26 o 
   7   4   1     1811.95     1935.60     51.53 o 
   8   4   1      701.38      712.10     31.27 o 
   9   4   1     1729.64     1724.23    122.08 o 
  10   4   1      718.02      743.16     40.52 o 
  11   4   1        3.01       52.57     58.26 o 
  12   4   1     3253.75     3319.85     86.66 o 
  13   4   1     1871.04     2268.45     93.80 o 
  14   4   1       63.54      122.12     33.91 o 
  15   4   1       29.47       83.80     24.67 o 
  16   4   1      737.39      826.31     61.77 o 
  17   4   1       76.29       91.10     30.13 o 
   1   5   1      617.53      777.56     34.99 o 
   2   5   1    34645.03    33523.01    417.84 o 
   3   5   1    18367.38    18479.28    430.44 o 
   4   5   1     6303.72     5946.27     44.87 o 
   5   5   1     3364.47     3368.68    105.80 o 
   6   5   1    22964.63    21572.28    185.70 o 
   7   5   1       81.15      102.47      7.75 o 
   8   5   1     4195.32     3890.40     29.67 o 
   9   5   1      360.09      350.23     20.57 o 
  10   5   1     5706.06     5524.88     53.63 o 
  11   5   1     2961.65     3361.04     64.20 o 
  12   5   1     5410.22     4939.81     97.72 o 
  13   5   1      249.39      294.05     67.47 o 
  14   5   1     1539.14     1363.63     66.04 o 
  15   5   1      326.79      355.07     33.29 o 
  16   5   1     1577.66     1592.12    161.24 o 
  17   5   1      671.17      621.78     38.44 o 
   0   6   1     6334.60     6481.98    106.78 o 
   1   6   1     1513.65     1952.74     80.46 o 
   2   6   1      432.96      572.45     36.12 o 
   3   6   1     1495.13     1540.38    141.97 o 
   4   6   1    67055.89    63974.12    174.03 o 
   5   6   1     2454.46     2312.18    137.23 o 
   6   6   1     7376.45     7058.64     45.83 o 
   7   6   1        1.42       56.97     19.93 o 
   8   6   1    16495.25    16685.18    160.72 o 
   9   6   1     4785.70     4654.84    130.22 o 
  10   6   1    18511.81    18100.76    266.46 o 
  11   6   1      174.90      147.32     23.19 o 
  12   6   1     1356.28     1518.05     82.89 o 
  13   6   1      119.06      184.81     37.65 o 
  14   6   1       54.53       83.83     45.28 o 
  15   6   1       13.89       45.80     40.17 o 
  16   6   1      364.52      413.19     37.03 o 
   1   7   1      698.05      768.11     48.25 o 
   2   7   1    26328.46    25281.36    207.40 o 
   3   7   1      348.10      368.82     40.63 o 
   4   7   1     6303.06     6409.67     65.98 o 
   5   7   1        0.39      105.78     57.88 o 
   6   7   1      477.82      580.89     56.27 o 
   7   7   1        7.77       34.72     13.00 o 
   8   7   1      428.38      537.43     34.03 o 
   9   7   1      161.55      233.99     39.58 o 
  10   7   1     1340.64     1524.26    127.66 o 
  11   7   1      334.88      326.44     17.27 o 
  12   7   1     2952.55     2766.61     59.71 o 
  13   7   1       20.18      147.31     83.93 o 
  14   7   1      815.40      868.95     77.23 o 
  15   7   1      246.43      313.44     61.06 o 
  16   7   1     1540.60     1382.30     35.01 o 
   0   8   1      784.10      935.07     84.83 o 
   1   8   1      343.41      400.21     46.35 o 
   2   8   1     1665.89     1833.07    244.18 o 
   3   8   1       91.48      188.83     42.80 o 
   4   8   1     1176.03     1141.33     30.69 o 
   5   8   1      511.95      481.17     53.94 o 
   6   8   1      273.05      314.33     19.16 o 
   7   8   1       42.42       59.10     23.05 o 
   8   8   1      629.36      650.39     27.80 o 
   9   8   1      197.93      269.93     22.52 o 
  10   8   1      147.29      224.33     55.10 o 
  11   8   1        0.97       17.12     42.08 o 
  12   8   1       51.96       94.05     73.04 o 
  13   8   1       28.56       64.50     48.01 o 
  14   8   1       25.20       53.82     42.10 o 
  15   8   1        1.33       14.46     24.35 o 
  16   8   1      217.61      247.89     32.44 o 
   1   9   1       17.25       55.36     80.10 o 
   2   9   1    12950.51    12844.78    463.27 o 
   3   9   1     1214.86     1720.57    186.74 o 
   4   9   1    10563.35    10219.74    118.98 o 
   5   9   1       53.88      107.89     33.00 o 
   6   9   1     2094.44     2322.28    107.65 o 
   7   9   1      114.24      107.46     35.27 o 
   8   9   1       27.18       83.43     43.23 o 
   9   9   1        0.53       82.25     22.44 o 
  10   9   1     6457.02     6103.05     59.55 o 
  11   9   1     1465.44     1647.83    123.36 o 
  12   9   1     3961.99     3515.79    248.31 o 
  13   9   1      349.72      335.14     35.53 o 
  14   9   1      998.34     1233.77     94.71 o 
  15   9   1       70.15       93.29     35.94 o 
   0  10   1    10954.50    11069.99    632.63 o 
   1  10   1     3814.99     3474.41     32.58 o 
   2  10   1     3949.70     4055.06    180.82 o 
   3  10   1     1141.48     1207.58     23.73 o 
   4  10   1    25546.12    23786.95    252.69 o 
   5  10   1     4119.10     4032.28    166.47 o 
   6  10   1      453.82      467.91     62.11 o 
   7  10   1      450.63      482.72     29.94 o 
   8  10   1     1379.46     1575.57     70.24 o 
   9  10   1     3430.04     3392.68    131.63 o 
  10  10   1     7099.36     6356.90    104.99 o 
  11  10   1       55.19       60.05     15.71 o 
  12  10   1     3335.48     3137.41     82.47 o 
  13  10   1     1543.44     1935.30    105.99 o 
  14  10   1     1690.18     1573.62     55.82 o 
  15  10   1       14.59       19.68     12.31 o 
   1  11   1      138.31      214.85     25.33 o 
   2  11   1     1138.07     1203.55     27.72 o 
   3  11   1     6963.78     6625.25     75.90 o 
   4  11   1      315.69      339.56     52.39 o 
   5  11   1     1989.34     2010.87    126.93 o 
   6  11   1     4036.46     3846.62    138.88 o 
   7  11   1       70.01      100.82     34.74 o 
   8  11   1     1887.24     2352.20     84.80 o 
   9  11   1      205.40      326.00     63.36 o 
  10  11   1      381.13      393.42     54.54 o 
  11  11   1     1467.99     1489.89     82.89 o 
  12  11   1       64.36       99.61     37.03 o 
  13  11   1      334.67      383.12     23.11 o 
  14  11   1      327.45      337.57     47.94 o 
   0  12   1     1941.25     1947.06     75.30 o 
   1  12   1       60.00      100.07     20.29 o 
   2  12   1     1591.52     1418.07     80.29 o 
   3  12   1        2.53       28.71     21.37 o 
   4  12   1     1100.45     1128.41     64.19 o 
   5  12   1        5.96       21.67     18.12 o 
   6  12   1     2543.96     2350.64    125.87 o 
   7  12   1      613.33      713.36     60.97 o 
   8  12   1      983.47     1286.57    168.38 o 
   9  12   1       11.53       19.24     10.87 o 
  10  12   1       79.58      149.80     91.54 o 
  11  12   1        1.56       19.39     47.25 o 
  12  12   1      211.17      195.85     58.86 o 
  13  12   1        1.27       43.00     48.16 o 
   1  13   1     5757.98     5794.80     58.22 o 
   2  13   1     8251.70     7527.88    132.08 o 
   3  13   1      675.39      698.83     60.80 o 
   4  13   1      293.96      333.50     32.23 o 
   5  13   1      399.19      516.70     41.15 o 
   6  13   1     9578.72     9240.49    166.06 o 
   7  13   1     7592.61     6801.12    108.70 o 
   8  13   1     7019.04     6641.49     70.12 o 
   9  13   1       39.43       37.17      7.11 o 
  10  13   1     1744.06     1936.37     60.63 o 
  11  13   1      239.24      218.78     25.80 o 
  12  13   1     1701.82     1729.47     70.36 o 
  13  13   1      268.74      306.88     72.04 o 
   0  14   1    20758.78    20326.81    804.18 o 
   1  14   1     6117.14     5545.42    176.02 o 
   2  14   1      405.63      448.69     42.96 o 
   3  14   1     1341.59     1228.87     32.30 o 
   4  14   1     2911.65     2778.51     26.37 o 
   5  14   1     5123.91     4730.79     30.36 o 
   6  14   1     3863.72     3693.14     41.12 o 
   7  14   1      121.52      138.52     15.78 o 
   8  14   1     6040.77     5628.37     96.77 o 
   9  14   1     2219.06     2195.12     45.16 o 
  10  14   1        4.94        5.71     33.77 o 
  11  14   1      170.41      148.78     14.17 o 
  12  14   1     1925.40     2037.88     64.99 o 
   1  15   1      558.93      631.19     35.00 o 
   2  15   1      737.15      747.32     89.66 o 
   3  15   1      411.49      489.93     37.86 o 
   4  15   1      153.26      165.49     25.66 o 
   5  15   1      204.49      241.74     22.20 o 
   6  15   1      715.69      623.85     24.74 o 
   7  15   1     1181.04     1250.62     97.44 o 
   8  15   1      120.26      253.92     50.61 o 
   9  15   1       63.24      199.75     66.73 o 
  10  15   1       28.52      122.14     30.48 o 
  11  15   1      151.83      225.54     62.80 o 
   0  16   1     5446.00     4950.81     87.71 o 
   1  16   1      753.52      713.76    103.59 o 
   2  16   1     1310.90     1131.11     25.04 o 
   3  16   1        0.14       51.32     37.79 o 
   4  16   1      364.33      417.09     22.06 o 
   5  16   1      250.40      286.37     25.08 o 
   6  16   1       22.60       60.17     56.51 o 
   7  16   1      108.20      189.40     34.43 o 
   8  16   1      909.24     1127.29     53.10 o 
   9  16   1      211.93      331.91     47.36 o 
   1  17   1      880.19     1332.78     57.87 o 
   2  17   1     3858.85     3686.26    122.49 o 
   3  17   1      921.20      848.80     66.65 o 
   4  17   1      281.17      375.90     35.37 o 
   5  17   1     1013.88     1396.96    108.73 o 
   6  17   1     7244.13     6334.02     99.84 o 
   7  17   1     1625.61     1553.36     85.81 o 
   8  17   1     1734.34     1720.44     51.34 o 
   0  18   1     3925.83     4221.08    112.51 o 
   1  18   1      247.40      310.34     49.43 o 
   2  18   1      232.99      271.78     54.22 o 
   3  18   1      211.84      182.95     14.68 o 
   4  18   1     2112.90     1906.75    157.80 o 
   5  18   1      384.82      442.23     48.71 o 
   6  18   1      628.08      697.56     48.40 o 
   1  19   1       10.29       22.09     29.61 o 
   2  19   1      161.76      184.04     35.63 o 
   3  19   1      172.62      202.09     26.41 o 
   0   0   2   122196.99   118127.51   1887.16 o 
   1   0   2    84489.94    82351.79    304.97 o 
   2   0   2     2920.17     2908.67     23.46 o 
   3   0   2     2439.55     2522.05     37.89 o 
   4   0   2      337.76      382.21     33.63 o 
   5   0   2      436.47      415.14     77.57 o 
   6   0   2     3378.82     3158.59     37.70 o 
   7   0   2     6304.24     6594.29     95.23 o 
   8   0   2      428.29      530.03     60.74 o 
   9   0   2    20007.17    18368.27    156.35 o 
  10   0   2     3224.09     3438.27     79.54 o 
  11   0   2     6064.89     5642.37    210.35 o 
  12   0   2      798.41      861.74     39.88 o 
  13   0   2    15905.20    15552.96    152.59 o 
  14   0   2     8032.51     7520.14    137.76 o 
  15   0   2     1044.66      816.82    102.94 o 
  16   0   2       18.23      126.39    118.49 o 
  17   0   2     2873.14     3112.30    131.40 o 
   1   1   2    20136.80    19594.15    576.24 o 
   2   1   2    33524.83    32234.96    534.87 o 
   3   1   2    32560.78    30915.12    559.94 o 
   4   1   2    13655.52    13735.79    425.60 o 
   5   1   2      101.41       95.04     10.52 o 
   6   1   2    19880.90    18853.64     36.53 o 
   7   1   2     9084.36     8619.54     69.59 o 
   8   1   2     6179.68     5742.97    126.75 o 
   9   1   2     9279.20     8753.91    213.46 o 
  10   1   2     1498.34     1575.79    111.48 o 
  11   1   2      148.36      228.50     25.58 o 
  12   1   2     3757.64     3928.03     52.75 o 
  13   1   2     3098.02     2939.23     66.19 o 
  14   1   2       76.36       92.98     87.31 o 
  15   1   2     2067.01     1839.30    148.29 o 
  16   1   2      939.38     1133.81     93.20 o 
  17   1   2      916.63      855.62     58.55 o 
   0   2   2      429.16      528.02     29.03 o 
   1   2   2       66.31      163.58     26.34 o 
   2   2   2      134.50      145.16     28.92 o 
   3   2   2     7813.93     7971.21     39.94 o 
   4   2   2    17760.96    16971.09    573.57 o 
   5   2   2    10492.79    11211.53    207.00 o 
   6   2   2      902.47      976.65     30.40 o 
   7   2   2        4.88       52.76     14.69 o 
   8   2   2     1184.33     1321.00     52.79 o 
   9   2   2      128.26      148.68     16.40 o 
  10   2   2     2131.56     2212.93    101.98 o 
  11   2   2      823.40      865.98     20.23 o 
  12   2   2     1513.47     1361.59     19.15 o 
  13   2   2     2512.15     2477.99    162.96 o 
  14   2   2      187.55      259.41     47.92 o 
  15   2   2      206.26      225.35     68.87 o 
  16   2   2      347.17      470.37     32.95 o 
  17   2   2      199.94      221.80     55.38 o 
   1   3   2     3949.28     3971.85     46.46 o 
   2   3   2     2026.83     2058.42    196.97 o 
   3   3   2    89685.85    85245.01    647.60 o 
   4   3   2    11396.28    11221.59    556.11 o 
   5   3   2    55582.63    53529.39    102.08 o 
   6   3   2     4164.96     4447.19     65.66 o 
   7   3   2    22811.75    22703.73     54.06 o 
   8   3   2     2677.98     2499.52    142.20 o 
   9   3   2     6529.75     6294.65     91.82 o 
  10   3   2      693.54      660.79     34.12 o 
  11   3   2    10499.42    10401.27    266.62 o 
  12   3   2      633.27      695.97     68.98 o 
  13   3   2       66.33       88.47      9.40 o 
  14   3   2      695.48      688.87     31.29 o 
  15   3   2     2636.15     2425.87    117.49 o 
  16   3   2      529.44      500.59     30.85 o 
  17   3   2     1251.43     1154.15     91.16 o 
   0   4   2     6796.68     6922.64     70.77 o 
   1   4   2    22768.59    22660.69    184.97 o 
   2   4   2     1799.33     1830.01    164.59 o 
   3   4   2     5214.64     5117.20     71.19 o 
   4   4   2    35352.12    35325.18    121.31 o 
   5   4   2    51796.99    49006.05    219.19 o 
   6   4   2     8641.56     8510.41     45.34 o 
   7   4   2       54.83      163.72     32.43 o 
   8   4   2    16977.67    16029.52    103.73 o 
   9   4   2     8099.54     7766.62    151.68 o 
  10   4   2     3296.42     3439.81     72.31 o 
  11   4   2      135.69      226.36     34.08 o 
  12   4   2     2961.51     3289.57     84.33 o 
  13   4   2     5306.68     5269.06     92.78 o 
  14   4   2     1754.97     1790.02     45.83 o 
  15   4   2       14.23        8.44     44.03 o 
  16   4   2      728.34      807.59     47.01 o 
  17   4   2     2100.42     1953.94     70.55 o 
   1   5   2     5831.05     5972.15     44.78 o 
   2   5   2    63652.14    60680.50    305.29 o 
   3   5   2     1229.30     1344.48    165.99 o 
   4   5   2     5115.18     4834.52    161.83 o 
   5   5   2       98.42      132.62     30.42 o 
   6   5   2     2508.35     2496.44     49.73 o 
   7   5   2     4968.55     5012.32     90.70 o 
   8   5   2      929.27      925.06     58.01 o 
   9   5   2     1311.28     1547.88     94.85 o 
  10   5   2    14902.31    14178.66    149.63 o 
  11   5   2      800.89      815.44     49.59 o 
  12   5   2     2083.92     2284.45     63.88 o 
  13   5   2      511.77      459.29     23.16 o 
  14   5   2      556.32      555.69     48.69 o 
  15   5   2      771.61      926.13     74.15 o 
  16   5   2     2145.94     1963.23     34.51 o 
   0   6   2    10624.42    11272.18    270.21 o 
   1   6   2     1905.25     2010.29     66.47 o 
   2   6   2     2832.64     2775.25     58.65 o 
   3   6   2       40.10       81.45     23.97 o 
   4   6   2     1369.55     1589.68    147.92 o 
   5   6   2     2819.83     2901.57     40.62 o 
   6   6   2     2216.71     2277.40    204.61 o 
   7   6   2        8.92        3.38     21.68 o 
   8   6   2     2021.28     2079.73     96.55 o 
   9   6   2     2035.87     2134.18     83.09 o 
  10   6   2        4.58       40.62     32.32 o 
  11   6   2       12.67       13.35     13.47 o 
  12   6   2      330.30      363.57     66.16 o 
  13   6   2      531.87      538.64     21.19 o 
  14   6   2        0.34       33.41     24.49 o 
  15   6   2       51.84       61.35     65.96 o 
  16   6   2      145.18      171.17     88.85 o 
   1   7   2     8056.67     7920.43     63.85 o 
   2   7   2    15073.62    15798.93    188.17 o 
   3   7   2    23187.06    22943.87    258.76 o 
   4   7   2     3572.76     3633.58     49.24 o 
   5   7   2     1801.85     1775.66     27.39 o 
   6   7   2     4298.24     4288.08    108.00 o 
   7   7   2     1487.99     1671.76    114.37 o 
   8   7   2      498.12      592.89     17.81 o 
   9   7   2      100.76      162.42     34.45 o 
  10   7   2     9411.96     9112.37    229.60 o 
  11   7   2    10661.27    10146.12    346.25 o 
  12   7   2     1517.92     1744.53    205.77 o 
  13   7   2       74.67      192.82     42.85 o 
  14   7   2      639.76      681.21     30.48 o 
  15   7   2     1279.57     1443.47    197.00 o 
  16   7   2     1569.35     1691.98     76.08 o 
   0   8   2     8616.45     8895.78    138.44 o 
   1   8   2     1013.74      970.82    145.59 o 
   2   8   2        1.00       14.77     12.14 o 
   3   8   2    11104.09    10303.46    346.44 o 
   4   8   2    35805.18    33165.92    193.05 o 
   5   8   2    13651.95    13025.33     63.12 o 
   6   8   2     1159.40     1460.96     80.06 o 
   7   8   2      359.84      385.38     32.21 o 
   8   8   2     6541.86     6407.28     89.64 o 
   9   8   2    12612.21    12243.48    136.26 o 
  10   8   2     5151.57     4890.76     79.69 o 
  11   8   2        3.87       99.33     41.99 o 
  12   8   2     2609.45     2656.18     82.86 o 
  13   8   2     3014.36     3052.84    112.32 o 
  14   8   2      481.24      533.60     39.73 o 
  15   8   2       57.11      139.83     89.82 o 
  16   8   2     1456.50     1429.35    148.11 o 
   1   9   2      204.84      200.82     44.03 o 
   2   9   2     3674.62     3590.64    143.74 o 
   3   9   2     4605.90     4438.42     91.65 o 
   4   9   2        6.50       41.80     26.20 o 
   5   9   2     7069.34     6753.65    144.48 o 
   6   9   2     7778.35     7502.23     61.37 o 
   7   9   2      916.85     1009.20    120.04 o 
   8   9   2      442.50      519.90     20.65 o 
   9   9   2      674.04      588.30     23.79 o 
  10   9   2       25.17       60.18     65.76 o 
  11   9   2     2632.49     2508.90    118.56 o 
  12   9   2      668.39      722.17     56.55 o 
  13   9   2      578.79      546.55     45.00 o 
  14   9   2      798.00      722.36     35.59 o 
  15   9   2      177.68      138.57     46.29 o 
   0  10   2     1360.62     1606.26    130.33 o 
   1  10   2      173.15      220.07     27.73 o 
   2  10   2     1251.50     1482.93     76.07 o 
   3  10   2       19.93       99.67     40.18 o 
   4  10   2     7267.80     6701.03     93.49 o 
   5  10   2      142.43      152.97      9.12 o 
   6  10   2     1581.28     1824.41     66.47 o 
   7  10   2      443.11      503.95     43.63 o 
   8  10   2     5582.81     5232.42     37.87 o 
   9  10   2     1907.40     2099.96     54.81 o 
  10  10   2     1533.13     1907.84    114.68 o 
  11  10   2      410.87      348.92     70.14 o 
  12  10   2       97.09      140.31     82.02 o 
  13  10   2       12.08       23.73     29.85 o 
  14  10   2       72.72       93.82     42.86 o 
  15  10   2       21.07       22.24     12.20 o 
   1  11   2    10239.03    10055.94     91.76 o 
   2  11   2    15408.31    14740.59    342.27 o 
   3  11   2    10267.71     9840.70    380.85 o 
   4  11   2      740.96      864.63     89.69 o 
   5  11   2     1175.74     1219.56     53.09 o 
   6  11   2     4465.57     4437.24     92.34 o 
   7  11   2     5620.48     5830.15     46.46 o 
   8  11   2      333.08      365.31     39.00 o 
   9  11   2     1078.55     1011.01     98.77 o 
  10  11   2     3648.09     3658.09    184.31 o 
  11  11   2     5413.25     5296.89     85.91 o 
  12  11   2     2538.73     2594.21     80.00 o 
  13  11   2      743.40      745.70     35.32 o 
  14  11   2      998.51      948.71     48.05 o 
   0  12   2    18536.44    16736.73    286.17 o 
   1  12   2    17084.04    16475.09    219.41 o 
   2  12   2      458.11      491.32     37.97 o 
   3  12   2      518.96      486.08      9.66 o 
   4  12   2     1718.00     1892.12    133.71 o 
   5  12   2     5033.94     5059.23    163.71 o 
   6  12   2      305.22      340.18     29.75 o 
   7  12   2     1372.14     1660.67     57.10 o 
   8  12   2     3729.86     3707.19    151.47 o 
   9  12   2     5604.72     5491.61     56.74 o 
  10  12   2      576.55      601.09     40.30 o 
  11  12   2       81.32      133.59     46.77 o 
  12  12   2     2690.00     2555.54     53.92 o 
  13  12   2     4780.95     4456.76    130.74 o 
   1  13   2      204.63      348.45     67.44 o 
   2  13   2     1026.44     1035.04     47.76 o 
   3  13   2     5364.51     5288.78    111.90 o 
   4  13   2      402.05      429.40     39.07 o 
   5  13   2     4024.28     3762.54    119.13 o 
   6  13   2      327.40      313.26     27.93 o 
   7  13   2     1770.15     1759.37    197.98 o 
   8  13   2      240.01      233.07     21.67 o 
   9  13   2        6.26       30.09     41.74 o 
  10  13   2        0.33      161.27     83.90 o 
  11  13   2     2894.65     2611.39     80.44 o 
  12  13   2      121.87      200.29     49.94 o 
  13  13   2       42.02       52.78     70.33 o 
   0  14   2     5318.31     4955.29     36.93 o 
   1  14   2      835.14     1019.92     50.02 o 
   2  14   2        7.59       20.58     20.93 o 
   3  14   2     1316.70     1202.50    116.37 o 
   4  14   2      960.68     1015.52    122.57 o 
   5  14   2     1731.51     1640.00     64.42 o 
   6  14   2      814.27      784.33     26.98 o 
   7  14   2      114.30      155.94     32.16 o 
   8  14   2      754.64      853.68    153.06 o 
   9  14   2     1266.13     1151.92     77.22 o 
  10  14   2      362.74      377.54     48.12 o 
  11  14   2       34.44       32.18     15.66 o 
  12  14   2      132.44      131.08     46.64 o 
   1  15   2     6600.12     6112.21    127.88 o 
   2  15   2     3382.11     3690.83     95.62 o 
   3  15   2     1373.84     1344.27     39.10 o 
   4  15   2       98.99       80.61      8.73 o 
   5  15   2      656.91      712.21     45.38 o 
   6  15   2     6097.53     5885.74     73.97 o 
   7  15   2    10877.17    10110.38    154.47 o 
   8  15   2     2809.78     2525.87    113.00 o 
   9  15   2       98.64      160.45     51.62 o 
  10  15   2      230.05      190.68     50.93 o 
  11  15   2      180.09      188.64     41.06 o 
   0  16   2     1182.09     1344.95     74.13 o 
   1  16   2     2316.29     2528.29     81.53 o 
   2  16   2      358.52      311.59     35.96 o 
   3  16   2     1739.55     2140.31     70.67 o 
   4  16   2     1277.46     1262.77     83.18 o 
   5  16   2     3923.54     3811.39     46.00 o 
   6  16   2      539.89      541.48     41.13 o 
   7  16   2      409.15      397.25     48.95 o 
   8  16   2      982.70      856.28     57.19 o 
   9  16   2     2880.71     2640.37    102.41 o 
   1  17   2      716.05      745.92     72.26 o 
   2  17   2      592.87      563.43     25.69 o 
   3  17   2      122.89      129.20      7.34 o 
   4  17   2      124.82      135.76     34.24 o 
   5  17   2      191.39      236.02     52.09 o 
   6  17   2       44.78      129.83     37.19 o 
   7  17   2      552.93      611.96     34.22 o 
   8  17   2       61.56       79.65     20.63 o 
   0  18   2      915.09     1017.94     75.59 o 
   1  18   2      947.31      819.39     44.24 o 
   2  18   2      780.71      774.90     71.67 o 
   3  18   2      101.46      189.90     44.85 o 
   4  18   2      328.84      333.40     56.85 o 
   5  18   2     1041.66     1125.06     43.98 o 
   6  18   2       82.42      165.03     58.62 o 
   1  19   2      988.48      956.61     72.66 o 
   2  19   2     1944.97     1844.66     93.48 o 
   3  19   2     2869.50     2661.85    104.61 o 
   1   1   3    27812.65    27653.85    214.47 o 
   2   1   3     9378.36    10150.43    331.26 o 
   3   1   3     1196.21     1377.73     71.08 o 
   4   1   3    15338.00    16060.27    364.17 o 
   5   1   3     7023.00     6796.63     91.67 o 
   6   1   3       77.63       86.54     14.26 o 
   7   1   3    25230.24    24219.76    308.88 o 
   8   1   3     1445.09     1665.56     46.83 o 
   9   1   3      114.18      179.62     29.10 o 
  10   1   3     1454.93     1449.72     30.87 o 
  11   1   3     2492.13     2791.95     49.07 o 
  12   1   3       98.41      217.88     52.27 o 
  13   1   3      499.39      463.27     71.15 o 
  14   1   3       39.28       17.16     30.45 o 
  15   1   3     4424.59     4056.96     40.26 o 
  16   1   3      100.07      111.95     60.25 o 
  17   1   3       82.54       94.06     28.48 o 
   0   2   3     6914.06     7098.34     63.61 o 
   1   2   3    29587.28    29659.84    195.62 o 
   2   2   3     7550.07     7285.68     55.80 o 
   3   2   3     6526.84     6330.85    151.97 o 
   4   2   3     1427.88     1581.46     95.01 o 
   5   2   3    28480.62    27872.67     77.63 o 
   6   2   3      373.00      476.96     26.61 o 
   7   2   3     1769.55     1789.72    188.06 o 
   8   2   3      263.43      271.25     18.53 o 
   9   2   3    20222.53    19726.74    137.20 o 
  10   2   3     1215.74     1369.78     58.69 o 
  11   2   3       22.09       87.67     21.48 o 
  12   2   3     1527.46     1609.16     93.86 o 
  13   2   3    12233.82    11654.37    231.06 o 
  14   2   3      702.91      709.99     64.50 o 
  15   2   3     1317.83     1529.51     81.11 o 
  16   2   3        2.32        8.77     27.54 o 
  17   2   3     2083.45     2056.43     99.79 o 
   1   3   3    45331.55    42641.23    154.81 o 
   2   3   3     2327.42     2559.82     91.93 o 
   3   3   3    20482.19    20133.01    343.34 o 
   4   3   3     6479.49     6604.82     47.12 o 
   5   3   3     4372.52     4212.18     48.18 o 
   6   3   3      571.31      538.09     12.49 o 
   7   3   3    14681.47    13920.31    500.30 o 
   8   3   3      677.76      757.83     35.38 o 
   9   3   3     8089.08     7458.49     60.11 o 
  10   3   3     1671.59     1808.85     30.71 o 
  11   3   3     1588.27     1809.84     42.39 o 
  12   3   3      211.91      230.49     25.56 o 
  13   3   3      675.49      736.72     50.65 o 
  14   3   3      250.04      264.06     50.82 o 
  15   3   3     6134.18     5432.11     57.61 o 
  16   3   3      377.55      473.86     51.32 o 
  17   3   3        0.38       71.61     49.75 o 
   0   4   3     1685.12     2024.41     50.78 o 
   1   4   3    12401.58    12571.89    208.71 o 
   2   4   3    17501.88    16774.30    431.55 o 
   3   4   3     2708.23     2944.22     56.09 o 
   4   4   3    13200.98    13384.96    244.25 o 
   5   4   3        1.96       18.52     17.04 o 
   6   4   3      120.47      147.67     29.14 o 
   7   4   3       43.05       64.08     17.98 o 
   8   4   3     3416.44     3260.34     40.95 o 
   9   4   3      151.62      232.59     24.16 o 
  10   4   3     1056.18     1201.46     70.83 o 
  11   4   3       76.82      167.99     35.46 o 
  12   4   3      119.20      133.95     17.03 o 
  13   4   3     2351.26     2189.69    174.11 o 
  14   4   3      910.12      758.70     55.99 o 
  15   4   3      437.59      522.69     47.35 o 
  16   4   3      634.03      693.50    206.18 o 
  17   4   3       50.33      110.34     23.39 o 
   1   5   3     3628.94     3721.30     62.58 o 
   2   5   3     5211.67     5142.09     32.83 o 
   3   5   3    71638.46    69112.00    314.66 o 
   4   5   3      379.55      367.97     41.48 o 
   5   5   3    14796.57    14195.03    190.81 o 
   6   5   3     1883.40     1820.24    156.94 o 
   7   5   3     9205.71     9187.26     49.52 o 
   8   5   3      452.09      518.96     36.21 o 
   9   5   3      650.82      636.42     80.40 o 
  10   5   3       30.30       37.97     28.75 o 
  11   5   3    16924.76    16100.45    422.10 o 
  12   5   3      991.73      935.15     64.77 o 
  13   5   3      276.45      246.46     18.83 o 
  14   5   3       19.21       27.73     39.11 o 
  15   5   3     1527.13     1797.10     58.46 o 
  16   5   3       60.28       59.15      8.45 o 
   0   6   3    17297.47    16967.51    649.39 o 
   1   6   3    11706.86    11436.66    120.97 o 
   2   6   3      479.24      556.44     59.88 o 
   3   6   3    32418.62    30321.07    646.11 o 
   4   6   3     4406.92     4254.15     34.12 o 
   5   6   3    39655.48    37866.03    348.06 o 
   6   6   3     9362.50     8818.76    103.46 o 
   7   6   3     5005.49     4665.42     86.25 o 
   8   6   3    10771.49    10245.82    201.27 o 
   9   6   3    34125.04    32686.70    244.31 o 
  10   6   3      858.06      897.74     48.50 o 
  11   6   3       57.26       79.91     44.38 o 
  12   6   3      370.41      389.11     28.01 o 
  13   6   3     5853.33     5372.31    100.05 o 
  14   6   3       69.63      100.68     69.60 o 
  15   6   3       35.21       83.34     57.02 o 
  16   6   3      455.38      415.07     17.05 o 
   1   7   3     3951.37     3993.45     77.41 o 
   2   7   3    11937.91    11345.32    192.43 o 
   3   7   3     8815.21     8719.73     66.60 o 
   4   7   3        3.13       56.27     49.33 o 
   5   7   3     2271.10     2766.56     62.32 o 
   6   7   3     2001.59     2237.95     96.75 o 
   7   7   3     1214.92     1468.68     87.45 o 
   8   7   3        6.91       73.09     34.55 o 
   9   7   3     2432.83     2448.36    105.02 o 
  10   7   3     2925.92     2785.06     66.36 o 
  11   7   3     6622.80     6249.79    159.50 o 
  12   7   3     1193.22     1049.41     39.61 o 
  13   7   3      389.84      425.35     55.72 o 
  14   7   3       17.50       55.71     40.33 o 
  15   7   3     2157.98     1979.84     37.70 o 
  16   7   3      226.84      321.37     45.69 o 
   0   8   3      633.83      689.76     54.43 o 
   1   8   3     5192.46     5001.54     61.49 o 
   2   8   3     4053.50     4172.97     69.59 o 
   3   8   3     1330.91     1781.50     71.89 o 
   4   8   3        8.13       16.30     31.96 o 
   5   8   3    10770.23    10229.53    514.35 o 
   6   8   3     1366.27     1597.93     50.19 o 
   7   8   3      130.94      184.68     65.64 o 
   8   8   3      505.33      592.10     56.22 o 
   9   8   3     4410.54     4277.63    115.38 o 
  10   8   3      148.92      153.24     28.88 o 
  11   8   3       83.26      221.98     36.84 o 
  12   8   3      146.17      164.97     45.41 o 
  13   8   3      191.85      275.65     52.48 o 
  14   8   3       96.77       89.07     25.24 o 
  15   8   3       63.84       61.62     44.37 o 
   1   9   3    21952.13    21778.58    145.80 o 
   2   9   3    12513.34    12153.41    148.34 o 
   3   9   3    49847.81    46283.21    402.02 o 
   4   9   3      876.54      899.75    159.36 o 
   5   9   3     5153.31     5011.78    115.22 o 
   6   9   3     2991.02     2744.53     46.46 o 
   7   9   3    10538.17    10724.26    274.48 o 
   8   9   3        0.49       41.99     22.71 o 
   9   9   3     1095.34     1022.74    125.03 o 
  10   9   3     4507.86     4096.40     64.16 o 
  11   9   3    20076.93    18116.05    251.66 o 
  12   9   3      319.93      291.28     58.64 o 
  13   9   3      618.97      544.12     83.47 o 
  14   9   3      359.63      379.90     42.62 o 
  15   9   3     3549.99     3440.86    125.88 o 
   0  10   3     4165.84     3921.76     51.96 o 
   1  10   3    23885.24    21960.39    521.06 o 
   2  10   3      615.03      572.03     34.69 o 
   3  10   3     7766.86     7283.10     31.38 o 
   4  10   3     1132.23     1237.48    108.50 o 
   5  10   3    22465.59    21927.45    194.55 o 
   6  10   3      144.25      209.92     33.67 o 
   7  10   3     2269.63     2479.47    100.29 o 
   8  10   3      945.01      965.66     19.30 o 
   9  10   3    14140.42    13501.28    168.99 o 
  10  10   3        6.63       10.98     56.50 o 
  11  10   3      131.81      125.35     39.11 o 
  12  10   3      242.58      287.24     49.94 o 
  13  10   3     7667.84     7075.94    100.61 o 
  14  10   3      565.97      544.22     29.03 o 
   1  11   3       99.50      127.47     28.67 o 
   2  11   3      574.98      572.20     38.64 o 
   3  11   3     6936.01     6817.84    100.95 o 
   4  11   3     1529.76     1753.99     92.42 o 
   5  11   3     4439.13     4270.35     21.79 o 
   6  11   3      787.82      787.80     31.68 o 
   7  11   3      726.32      754.16     70.93 o 
   8  11   3      867.88     1110.82     92.79 o 
   9  11   3     2235.34     2090.77    113.57 o 
  10  11   3      105.99      122.09     15.91 o 
  11  11   3     1881.51     2017.12     64.42 o 
  12  11   3      745.47      745.56     47.74 o 
  13  11   3      298.49      363.17     52.05 o 
  14  11   3        8.10       83.82     74.71 o 
   0  12   3      675.45      671.83     62.67 o 
   1  12   3      876.77      811.45     77.76 o 
   2  12   3      121.95      173.06     36.37 o 
   3  12   3     4612.49     4292.54     83.47 o 
   4  12   3     8371.17     7882.48     48.48 o 
   5  12   3     3501.55     3581.38     64.53 o 
   6  12   3      112.27      208.57     29.99 o 
   7  12   3       62.80       69.43     20.52 o 
   8  12   3     1477.94     1558.01     51.43 o 
   9  12   3     1944.66     1969.49     60.79 o 
  10  12   3     2801.13     2793.11    193.64 o 
  11  12   3        6.16       12.70     22.75 o 
  12  12   3      159.65      194.81     35.05 o 
  13  12   3      692.54      737.69     60.39 o 
   1  13   3    11622.34    11251.70    130.02 o 
   2  13   3     6173.07     5902.88    178.81 o 
   3  13   3     1640.92     1739.24     34.55 o 
   4  13   3       76.28      159.29     64.59 o 
   5  13   3     1316.44     1232.90    113.02 o 
   6  13   3     1202.18     1295.32     45.96 o 
   7  13   3    17177.13    15378.32    733.39 o 
   8  13   3     1079.00     1110.63    112.63 o 
   9  13   3      325.74      341.09     21.27 o 
  10  13   3       51.84       57.81     23.39 o 
  11  13   3     1368.48     1165.46    126.34 o 
  12  13   3      381.16      337.42     41.89 o 
   0  14   3      925.59      944.97     25.94 o 
   1  14   3     6815.69     6519.89     78.59 o 
   2  14   3     2124.44     2228.85    114.56 o 
   3  14   3     1099.29     1353.70    100.57 o 
   4  14   3      590.82      554.62     34.15 o 
   5  14   3     5369.57     4860.63     29.72 o 
   6  14   3      219.81      211.86     31.03 o 
   7  14   3      142.10      195.42     30.01 o 
   8  14   3       87.75       79.28     19.75 o 
   9  14   3     2897.03     2885.57     94.50 o 
  10  14   3      355.14      365.96     67.66 o 
  11  14   3      386.14      401.69     31.92 o 
   1  15   3      131.86      201.34     25.93 o 
   2  15   3      145.33      168.25     39.03 o 
   3  15   3      164.25      144.09     12.39 o 
   4  15   3      511.21      420.49     20.73 o 
   5  15   3       17.26      140.19     37.95 o 
   6  15   3      176.62      190.74     18.21 o 
   7  15   3      916.67      956.27     46.11 o 
   8  15   3       36.31       43.47     26.96 o 
   9  15   3       82.56      104.17     77.09 o 
  10  15   3       38.52       31.05     29.23 o 
   0  16   3      138.20      218.02     46.34 o 
   1  16   3     2599.36     2407.55     60.21 o 
   2  16   3      163.93      276.58     52.17 o 
   3  16   3      160.92      133.53     46.34 o 
   4  16   3      149.86      178.80     19.64 o 
   5  16   3      292.25      300.48     21.78 o 
   6  16   3       74.14      131.13     61.31 o 
   7  16   3      155.36      271.70     48.06 o 
   8  16   3       77.79       73.90     15.55 o 
   9  16   3      406.11      364.26     42.19 o 
   1  17   3     1373.29     1939.48    132.99 o 
   2  17   3      111.96      118.24     25.38 o 
   3  17   3     1271.35     1244.74    108.96 o 
   4  17   3       25.62       39.64    103.59 o 
   5  17   3     1188.99     1089.53     43.85 o 
   6  17   3      332.25      275.89     27.32 o 
   7  17   3     4368.42     3756.94    117.54 o 
   8  17   3        2.18       89.86    109.21 o 
   0  18   3       11.48       25.35     39.01 o 
   1  18   3     1144.82     1045.39     79.91 o 
   2  18   3       96.71      143.51     44.80 o 
   3  18   3     1074.43     1366.74    113.42 o 
   4  18   3      211.55      263.40     61.22 o 
   5  18   3     1961.53     1924.07    184.16 o 
   6  18   3        7.62       68.39     49.70 o 
   1  19   3     1008.87      917.12     40.86 o 
   2  19   3      239.61      312.03     36.53 o 
   0   0   4    53260.66    51719.72    128.43 o 
   1   0   4    48228.69    45917.17    259.83 o 
   2   0   4      255.44      237.75     50.86 o 
   3   0   4        3.65        7.42     12.21 o 
   4   0   4     7726.93     7475.06    124.00 o 
   5   0   4     1102.72     1039.77     31.32 o 
   6   0   4     8095.61     8080.92     92.52 o 
   7   0   4     1286.45     1351.81    131.09 o 
   8   0   4    11441.44    11785.81    212.91 o 
   9   0   4     9311.76     8845.83    116.58 o 
  10   0   4     3764.08     3843.61     72.05 o 
  11   0   4      460.61      488.96     32.53 o 
  12   0   4     1663.34     1596.01    115.27 o 
  13   0   4     9434.10     9370.16     44.74 o 
  14   0   4      307.13      307.85    129.38 o 
  15   0   4     1646.23     1949.10     56.99 o 
  16   0   4     1643.83     2158.99    140.29 o 
  17   0   4     1595.06     1873.17     73.62 o 
   1   1   4    30724.38    30505.02     45.79 o 
   2   1   4      790.75      864.96     29.06 o 
   3   1   4    21491.88    21131.19    100.27 o 
   4   1   4     1169.00     1301.97     42.72 o 
   5   1   4     4722.58     4592.46    194.63 o 
   6   1   4      635.57      755.75     37.36 o 
   7   1   4    16995.99    16964.99    268.29 o 
   8   1   4       99.53      138.49     36.86 o 
   9   1   4     2051.37     2209.65     58.85 o 
  10   1   4     3257.12     2849.41     61.08 o 
  11   1   4     7023.82     6786.93     46.02 o 
  12   1   4      422.93      410.04     21.01 o 
  13   1   4      600.73      668.52     33.76 o 
  14   1   4      242.49      303.86     48.44 o 
  15   1   4     5039.11     4667.70     41.86 o 
  16   1   4       13.88       36.23     26.56 o 
  17   1   4       28.02       46.66     36.84 o 
   0   2   4    33740.23    33448.60    309.53 o 
   1   2   4    11895.23    12928.65    210.97 o 
   2   2   4        0.04       21.63     26.11 o 
   3   2   4      449.78      454.78     14.91 o 
   4   2   4    13887.88    14663.97    197.76 o 
   5   2   4     2011.96     2131.17    108.31 o 
   6   2   4     1145.99     1314.21     55.15 o 
   7   2   4     2588.56     2706.53    100.23 o 
   8   2   4     6268.28     5812.02     71.65 o 
   9   2   4       59.45       78.95     21.44 o 
  10   2   4     1095.26     1270.07     82.56 o 
  11   2   4      591.89      571.06     18.38 o 
  12   2   4       23.17       44.36     38.93 o 
  13   2   4     1114.85      994.95     43.61 o 
  14   2   4     1632.98     1794.35     59.65 o 
  15   2   4     1594.99     1935.76     52.21 o 
  16   2   4        4.64       27.47     32.42 o 
  17   2   4        6.25       13.49     12.42 o 
   1   3   4     3177.36     3132.52     39.81 o 
   2   3   4     4621.78     4654.32     27.90 o 
   3   3   4     1360.05     1465.42     42.35 o 
   4   3   4      987.19     1153.32     56.51 o 
   5   3   4     7908.76     7620.85     33.72 o 
   6   3   4       21.29       19.56     13.18 o 
   7   3   4    31053.92    28955.30    118.45 o 
   8   3   4      109.44      123.99     25.40 o 
   9   3   4     1999.39     2027.90     29.89 o 
  10   3   4      565.93      538.45     19.59 o 
  11   3   4     2420.70     2517.88     50.32 o 
  12   3   4      178.47      203.44     21.66 o 
  13   3   4       10.29       33.59     35.17 o 
  14   3   4      161.00      173.86     39.64 o 
  15   3   4     1625.24     1498.26     45.48 o 
  16   3   4       44.38       50.67     66.37 o 
  17   3   4      220.20      207.02     11.34 o 
   0   4   4     6981.99     6954.47    114.10 o 
   1   4   4    43898.56    42174.97    274.85 o 
   2   4   4     2668.24     2664.45    158.63 o 
   3   4   4    32016.81    30473.59    113.39 o 
   4   4   4     6566.94     6466.76     48.91 o 
   5   4   4    62209.43    59140.94    169.97 o 
   6   4   4      447.24      523.19     26.88 o 
   7   4   4     1615.45     1660.35     43.19 o 
   8   4   4        0.42       45.34     32.61 o 
   9   4   4    26062.92    24433.85    293.62 o 
  10   4   4       99.98      158.75     26.45 o 
  11   4   4        3.69       31.56     36.29 o 
  12   4   4      660.06      711.35     66.15 o 
  13   4   4     8619.90     7887.57    272.19 o 
  14   4   4      804.59      856.79     58.53 o 
  15   4   4      375.80      362.66     58.33 o 
  16   4   4       37.36      116.85     56.69 o 
   1   5   4    29936.18    30737.63     75.98 o 
   2   5   4      452.89      544.23     40.19 o 
   3   5   4    21362.91    21057.71    191.65 o 
   4   5   4       26.95       85.86     33.46 o 
   5   5   4     1331.77     1500.95     42.00 o 
   6   5   4    11586.34    11487.67    413.91 o 
   7   5   4    12501.22    11952.06    315.07 o 
   8   5   4     1391.22     1675.31     99.86 o 
   9   5   4     7025.47     6439.65    145.05 o 
  10   5   4      369.53      458.23     30.19 o 
  11   5   4     8649.52     8297.23     44.86 o 
  12   5   4      492.00      558.63     23.39 o 
  13   5   4      152.06      158.92     30.14 o 
  14   5   4      202.40      215.02     27.13 o 
  15   5   4     2602.62     2412.76     93.42 o 
  16   5   4        4.73        9.47     14.34 o 
   0   6   4     8774.29     8521.78    179.48 o 
   1   6   4     1744.23     1998.56     51.78 o 
   2   6   4     1234.16     1353.21    194.53 o 
   3   6   4      607.33      549.08     47.89 o 
   4   6   4      373.27      389.11     39.11 o 
   5   6   4      988.96     1158.12     55.20 o 
   6   6   4     2349.08     2363.37     79.70 o 
   7   6   4      290.42      348.06     31.84 o 
   8   6   4       89.11      101.13      7.58 o 
   9   6   4      115.70      145.72     31.29 o 
  10   6   4      142.55      131.67     41.09 o 
  11   6   4       74.76      135.20     40.23 o 
  12   6   4        0.99        1.73      9.34 o 
  13   6   4     1239.53     1203.77     76.06 o 
  14   6   4      363.85      283.01     38.73 o 
  15   6   4      169.85      276.01     72.15 o 
  16   6   4      279.82      312.08     42.03 o 
   1   7   4    12915.48    12232.08    305.22 o 
   2   7   4      362.48      427.74     23.08 o 
   3   7   4    59046.94    57322.80    147.48 o 
   4   7   4        9.16        9.58     12.11 o 
   5   7   4     8663.24     8415.83     49.30 o 
   6   7   4     2288.50     2445.00     66.46 o 
   7   7   4    14543.09    13810.81    254.35 o 
   8   7   4      310.54      495.64     62.79 o 
   9   7   4      904.25      863.22     38.69 o 
  10   7   4       17.96       67.41     30.03 o 
  11   7   4    25671.97    23944.16    299.63 o 
  12   7   4      335.61      365.43     40.67 o 
  13   7   4       26.46       78.46     32.50 o 
  14   7   4      638.92      588.62    119.11 o 
  15   7   4     3960.72     3840.34     57.02 o 
  16   7   4        0.08        0.00     46.20 o 
   0   8   4      389.34      615.97    116.29 o 
   1   8   4    16504.70    15904.52    397.43 o 
   2   8   4     5092.09     4973.93    167.85 o 
   3   8   4    22834.92    21561.30    397.03 o 
   4   8   4     5603.88     5565.78     32.61 o 
   5   8   4    45388.04    42146.29    372.37 o 
   6   8   4      430.89      570.18     42.80 o 
   7   8   4     4812.26     4768.26    137.95 o 
   8   8   4      838.07      808.93     51.55 o 
   9   8   4    18675.46    18150.20    428.43 o 
  10   8   4      680.15      631.98     57.06 o 
  11   8   4      109.36       93.64     37.07 o 
  12   8   4     1708.93     1803.76     55.65 o 
  13   8   4    10060.01    10133.23    328.87 o 
  14   8   4       26.98       61.48     24.97 o 
  15   8   4        0.48       22.77     69.09 o 
   1   9   4      124.28      114.69     26.07 o 
   2   9   4      584.03      587.80     29.20 o 
   3   9   4     9163.01     9168.37     69.75 o 
   4   9   4       13.85       51.45     41.97 o 
   5   9   4    12858.94    12860.76    235.56 o 
   6   9   4      218.09      207.18     27.78 o 
   7   9   4     2673.68     2766.60     89.15 o 
   8   9   4      695.77      782.28     36.01 o 
   9   9   4     1730.52     1851.95    127.71 o 
  10   9   4      453.07      625.54     78.48 o 
  11   9   4     4264.06     4162.55     81.85 o 
  12   9   4       67.75      132.00     25.50 o 
  13   9   4      115.50      200.27     75.98 o 
  14   9   4       42.17       96.28     35.91 o 
  15   9   4     1080.40     1217.22    114.87 o 
   0  10   4     5686.50     5570.25     55.30 o 
   1  10   4     1049.07     1301.91     98.89 o 
   2  10   4      293.50      479.45     94.83 o 
   3  10   4     7703.32     7450.13     59.89 o 
   4  10   4     1073.61     1182.39     64.04 o 
   5  10   4     7362.92     6777.43    203.28 o 
   6  10   4        1.25       36.20     37.12 o 
   7  10   4     1378.15     1584.00     60.91 o 
   8  10   4       67.57      146.16     31.10 o 
   9  10   4     7014.95     6405.36    158.21 o 
  10  10   4      149.68      197.73     60.17 o 
  11  10   4      702.71      698.66    120.02 o 
  12  10   4       44.75      100.37     35.56 o 
  13  10   4      121.88      268.07     66.24 o 
  14  10   4      181.66      239.23     46.03 o 
   1  11   4    12796.10    12325.67    552.03 o 
   2  11   4      340.21      394.08     34.99 o 
   3  11   4    13949.33    13684.06    277.55 o 
   4  11   4      950.99      960.32     44.73 o 
   5  11   4      714.84      798.86     48.65 o 
   6  11   4      147.11      232.33     51.16 o 
   7  11   4     7876.46     7699.44     91.52 o 
   8  11   4      204.81      248.33     47.11 o 
   9  11   4     1166.97     1473.72    145.57 o 
  10  11   4      172.50      160.32     10.37 o 
  11  11   4     7903.60     7411.62    114.80 o 
  12  11   4       42.74      114.62     45.40 o 
  13  11   4      311.43      263.10     32.11 o 
  14  11   4        1.20        8.84     53.30 o 
   0  12   4        5.68       66.18     77.87 o 
   1  12   4    17087.81    16009.83    392.18 o 
   2  12   4      401.02      478.63     47.29 o 
   3  12   4     1570.67     1710.86    114.13 o 
   4  12   4      339.55      394.54     60.58 o 
   5  12   4     4569.42     4645.99     67.72 o 
   6  12   4       64.35       63.43     12.70 o 
   7  12   4      805.21      820.04     46.62 o 
   8  12   4      102.18      106.17     17.41 o 
   9  12   4     8072.21     7322.08     72.25 o 
  10  12   4      403.05      330.84     21.88 o 
  11  12   4      232.56      234.08     26.43 o 
  12  12   4      101.42      116.04     71.42 o 
  13  12   4     5576.99     5040.33     50.53 o 
   1  13   4       48.96       61.38     23.88 o 
   2  13   4      272.11      324.73     30.70 o 
   3  13   4      333.28      423.33     67.73 o 
   4  13   4      231.43      201.76     37.52 o 
   5  13   4      255.95      254.65     56.37 o 
   6  13   4      213.67      254.97     18.63 o 
   7  13   4      949.63     1119.38    105.40 o 
   8  13   4      120.35      131.56     58.78 o 
   9  13   4      100.54      133.45     23.64 o 
  10  13   4       20.14       92.42     79.87 o 
  11  13   4       17.66       30.14     62.10 o 
  12  13   4      486.93      499.55     45.83 o 
   0  14   4      212.18      207.10     61.24 o 
   1  14   4     1273.80     1220.39     96.52 o 
   2  14   4     1619.34     1948.65     53.15 o 
   3  14   4      856.28      796.89     37.57 o 
   4  14   4       25.00       78.80     49.85 o 
   5  14   4      898.35     1039.21     34.87 o 
   6  14   4      100.06      128.70     34.63 o 
   7  14   4        9.58       41.69     54.20 o 
   8  14   4      586.70      534.35     35.15 o 
   9  14   4      600.11      625.09     36.22 o 
  10  14   4      117.44      121.25    108.96 o 
  11  14   4       19.41       55.61     75.37 o 
   1  15   4     2671.71     2696.48     83.54 o 
   2  15   4       29.16      106.66     40.40 o 
   3  15   4     2153.42     2404.59     58.88 o 
   4  15   4       22.93       43.24     36.61 o 
   5  15   4     1228.10     1154.93     35.84 o 
   6  15   4       94.51      136.16     84.02 o 
   7  15   4    10440.18     9205.64    298.72 o 
   8  15   4       12.28      120.47     42.85 o 
   9  15   4        3.62       31.72     33.39 o 
  10  15   4      136.07      236.86     64.02 o 
   0  16   4      641.70      820.04     79.45 o 
   1  16   4     1648.26     1660.67     54.92 o 
   2  16   4     1751.01     1787.09     75.66 o 
   3  16   4      537.39      543.86     40.19 o 
   4  16   4      259.53      257.48     14.41 o 
   5  16   4     2647.35     2458.71     76.53 o 
   6  16   4      544.66      622.25     53.72 o 
   7  16   4      268.13      353.01     56.23 o 
   8  16   4      185.48      211.89     26.10 o 
   9  16   4     1769.52     1926.76    149.40 o 
   1  17   4      955.80      950.69     69.69 o 
   2  17   4       14.44       43.06     26.50 o 
   3  17   4      506.13      511.50     35.38 o 
   4  17   4       37.83       53.81     34.43 o 
   5  17   4       96.81      188.95     19.01 o 
   6  17   4      184.26      148.63     30.20 o 
   7  17   4       70.12      132.14     28.00 o 
   0  18   4       33.07       78.86     83.16 o 
   1  18   4     1168.59     1117.73     64.74 o 
   2  18   4        8.21       20.75     13.17 o 
   3  18   4       12.65       38.83     24.43 o 
   4  18   4      148.18      213.43     55.43 o 
   5  18   4      554.33      534.87     70.24 o 
   1  19   4     1575.26     1885.71     48.15 o 
   1   1   5    21940.74    21355.10    279.59 o 
   2   1   5     1644.75     1790.62     60.56 o 
   3   1   5        8.28       47.99     18.72 o 
   4   1   5     8760.63     8362.13     88.04 o 
   5   1   5     6091.93     5689.89     71.35 o 
   6   1   5      105.52      138.48     29.59 o 
   7   1   5    31050.51    28799.23    304.03 o 
   8   1   5       78.79      114.04     19.53 o 
   9   1   5      403.30      514.34     29.24 o 
  10   1   5       82.75      135.59     32.41 o 
  11   1   5     2318.80     2468.20     94.41 o 
  12   1   5      404.39      477.66     22.93 o 
  13   1   5      150.16      201.46     34.24 o 
  14   1   5      202.18      200.31     33.17 o 
  15   1   5     2754.40     2653.53    167.26 o 
  16   1   5      575.75      658.92     97.81 o 
  17   1   5       27.54       16.87     85.58 o 
   0   2   5    14743.16    14478.63    809.53 o 
   1   2   5    42902.47    40264.04    247.17 o 
   2   2   5    10081.38    10015.93    172.04 o 
   3   2   5    20608.60    20457.18    153.26 o 
   4   2   5     2234.16     2207.85     22.53 o 
   5   2   5    20773.04    20570.05    146.94 o 
   6   2   5     8165.59     7874.68     93.41 o 
   7   2   5     5684.26     5321.94     93.42 o 
   8   2   5    13749.67    12960.50    297.75 o 
   9   2   5    12923.65    12806.45    278.62 o 
  10   2   5      514.51      562.25     45.11 o 
  11   2   5      963.50     1034.32     29.46 o 
  12   2   5       64.37       67.22      9.24 o 
  13   2   5    11594.66    10925.03     82.70 o 
  14   2   5     2848.26     2667.58     35.71 o 
  15   2   5      803.75      843.37     57.34 o 
  16   2   5      682.23      661.78     42.62 o 
  17   2   5     2914.96     3189.40     81.41 o 
   1   3   5      115.95      175.50     38.26 o 
   2   3   5    24763.12    23627.89    376.43 o 
   3   3   5    14908.32    14694.34    186.45 o 
   4   3   5      266.26      396.46     31.41 o 
   5   3   5      363.02      355.41     47.64 o 
   6   3   5     3378.48     3415.31     47.84 o 
   7   3   5     1799.82     1718.18     80.03 o 
   8   3   5     1712.23     1821.77    110.21 o 
   9   3   5     1729.66     1667.19     41.12 o 
  10   3   5     4599.59     4361.32     28.22 o 
  11   3   5     7673.99     6996.63    113.33 o 
  12   3   5      873.90      926.70     81.11 o 
  13   3   5        2.96       32.80     24.87 o 
  14   3   5      748.81      844.77     23.69 o 
  15   3   5     2091.81     2264.01     55.70 o 
  16   3   5     1693.37     1772.36    107.04 o 
   0   4   5    15473.47    14994.22    498.35 o 
   1   4   5    20447.23    20057.40    157.86 o 
   2   4   5     3610.88     3549.31     59.78 o 
   3   4   5     2784.24     3090.50     34.92 o 
   4   4   5      261.02      275.58     33.67 o 
   5   4   5     1925.17     1954.98     26.13 o 
   6   4   5     3973.76     4178.26     38.73 o 
   7   4   5      181.48      181.86     17.47 o 
   8   4   5     8634.42     8489.04     47.90 o 
   9   4   5      322.40      432.92     37.22 o 
  10   4   5     1074.31      960.39     27.39 o 
  11   4   5      545.78      537.20     45.47 o 
  12   4   5      105.27       98.03     21.36 o 
  13   4   5     1841.75     1661.22     92.76 o 
  14   4   5     1390.32     1229.53     86.77 o 
  15   4   5     1136.89     1341.44    106.96 o 
  16   4   5      708.76      701.90     52.59 o 
   1   5   5     5065.58     5038.58    161.12 o 
   2   5   5     3627.29     3422.82     42.63 o 
   3   5   5    21114.50    20261.37    485.75 o 
   4   5   5      209.95      320.25     36.65 o 
   5   5   5     5019.87     5466.18     46.18 o 
   6   5   5     5341.30     5133.82     76.15 o 
   7   5   5    21797.92    20734.43    670.42 o 
   8   5   5     2266.42     2362.09     34.85 o 
   9   5   5     1535.21     1948.10     76.00 o 
  10   5   5     1636.76     1876.61     60.94 o 
  11   5   5    11322.33    10479.85    163.67 o 
  12   5   5     1668.98     2016.13     41.95 o 
  13   5   5       69.01       94.10     12.29 o 
  14   5   5      438.42      543.01    100.84 o 
  15   5   5     1963.05     2145.20     60.28 o 
  16   5   5      639.02      614.38     61.36 o 
   0   6   5    22515.03    21623.59    250.80 o 
   1   6   5    10712.78    11348.13    132.55 o 
   2   6   5     6396.41     5979.35     24.83 o 
   3   6   5    16670.37    16566.57     79.69 o 
   4   6   5    50851.84    47894.17    362.30 o 
   5   6   5    21792.90    21741.79    272.43 o 
   6   6   5      135.15      138.56     13.42 o 
   7   6   5     2180.54     2325.78    104.55 o 
   8   6   5     3659.21     3651.72     90.45 o 
   9   6   5    15928.65    15670.87     74.34 o 
  10   6   5     8126.04     7933.87     53.82 o 
  11   6   5      447.80      508.57     37.62 o 
  12   6   5     5112.98     4834.20     90.49 o 
  13   6   5     2827.40     3006.43    161.82 o 
  14   6   5     1363.09     1320.37     10.87 o 
  15   6   5       16.33       20.53     20.36 o 
  16   6   5       97.55       87.87     36.92 o 
   1   7   5      845.59      838.37     34.31 o 
   2   7   5    18644.43    18282.37    180.00 o 
   3   7   5     8914.29     8643.50    118.33 o 
   4   7   5     3522.82     3574.33    159.08 o 
   5   7   5        2.16        5.91     23.80 o 
   6   7   5     9730.20     9592.59    209.21 o 
   7   7   5      416.19      460.79     51.48 o 
   8   7   5     2559.24     2409.27    132.96 o 
   9   7   5      603.95      482.45     62.62 o 
  10   7   5     1705.93     1689.95     30.64 o 
  11   7   5     5167.81     5079.16     78.14 o 
  12   7   5      316.76      363.71     29.11 o 
  13   7   5      178.70      229.42     36.52 o 
  14   7   5     1004.36     1174.01    111.57 o 
  15   7   5      848.27      789.08     56.29 o 
   0   8   5       29.94       72.64     88.41 o 
   1   8   5      181.24      238.48     31.73 o 
   2   8   5     1336.96     1586.77     73.34 o 
   3   8   5     4143.58     4190.06    135.31 o 
   4   8   5      186.54      201.15     40.34 o 
   5   8   5     5173.30     5111.32     50.24 o 
   6   8   5       99.27      131.88     15.08 o 
   7   8   5       49.17      115.42     55.02 o 
   8   8   5       11.62      131.93     58.99 o 
   9   8   5     2780.88     2709.63    102.07 o 
  10   8   5       11.38       20.25      9.60 o 
  11   8   5       98.74      162.77     17.09 o 
  12   8   5      285.37      344.64     30.30 o 
  13   8   5      199.85      164.91     50.00 o 
  14   8   5      192.47      331.14     47.10 o 
  15   8   5        1.26       26.38     27.22 o 
   1   9   5    12737.99    12183.94    264.73 o 
   2   9   5    15653.82    14603.04    594.00 o 
   3   9   5    29194.72    27343.46    651.26 o 
   4   9   5      281.49      316.94     61.79 o 
   5   9   5        1.13      151.78     47.45 o 
   6   9   5     8688.71     8542.14     47.76 o 
   7   9   5     7648.33     7463.00     98.83 o 
   8   9   5     1627.20     1603.67    174.11 o 
   9   9   5      304.24      371.92     37.33 o 
  10   9   5     3370.54     3238.46    121.71 o 
  11   9   5     8277.29     7752.04     47.82 o 
  12   9   5     1952.67     2143.83     70.30 o 
  13   9   5      488.70      524.15     43.13 o 
  14   9   5     1068.50     1062.46     32.26 o 
  15   9   5     3227.49     3058.07    143.27 o 
   0  10   5     5265.73     5372.72     86.26 o 
   1  10   5    14166.27    13506.51    382.79 o 
   2  10   5     2364.40     2427.73     91.27 o 
   3  10   5     5446.02     5134.71     88.07 o 
   4  10   5     9540.82     9232.49    378.37 o 
   5  10   5    15643.74    15054.13    208.67 o 
   6  10   5        0.66        6.91     43.40 o 
   7  10   5       88.04      152.64     50.69 o 
   8  10   5     2373.51     2530.60     79.55 o 
   9  10   5     6479.36     6110.99    110.95 o 
  10  10   5     2204.77     2195.68     53.84 o 
  11  10   5      845.13      767.60     91.96 o 
  12  10   5     3071.39     2611.78     43.05 o 
  13  10   5     3637.22     3326.73     80.43 o 
  14  10   5      135.84      192.06     38.04 o 
   1  11   5     4859.23     4793.92     69.08 o 
   2  11   5      321.10      436.17     57.28 o 
   3  11   5      352.70      405.10     48.40 o 
   4  11   5      213.81      274.88     48.61 o 
   5  11   5     2222.70     2150.65     84.03 o 
   6  11   5       64.44      123.71     48.19 o 
   7  11   5    12368.39    11888.74    468.36 o 
   8  11   5      164.86      245.94     49.97 o 
   9  11   5     1471.68     1495.64    114.93 o 
  10  11   5      205.58      187.86     34.61 o 
  11  11   5      432.01      400.36     17.36 o 
  12  11   5      645.16      672.51     33.81 o 
  13  11   5      309.13      319.64     86.97 o 
   0  12   5     9418.73     9422.20    614.13 o 
   1  12   5      440.00      468.00     36.90 o 
   2  12   5     1439.89     1482.95     59.63 o 
   3  12   5     1603.74     1807.83    115.61 o 
   4  12   5      371.83      389.13     52.01 o 
   5  12   5       66.29      103.26     61.43 o 
   6  12   5     2812.97     2982.31    111.36 o 
   7  12   5      519.29      839.25     88.40 o 
   8  12   5     2769.59     2544.75    146.65 o 
   9  12   5       71.79       77.00     18.14 o 
  10  12   5      334.54      438.70     42.40 o 
  11  12   5      497.19      513.93     43.15 o 
  12  12   5       30.41       60.01     25.02 o 
  13  12   5      206.48      201.33     28.70 o 
   1  13   5     1103.17      983.95     94.99 o 
   2  13   5     1012.41     1174.09    186.20 o 
   3  13   5     1604.53     1577.98    177.82 o 
   4  13   5       51.02       43.83     39.17 o 
   5  13   5     1649.96     2127.86     71.59 o 
   6  13   5     2512.85     2345.22     52.28 o 
   7  13   5     4237.23     4168.10    146.05 o 
   8  13   5      223.46      280.16     53.08 o 
   9  13   5        0.37        8.46     33.40 o 
  10  13   5     1272.51     1161.85     25.72 o 
  11  13   5     2442.66     2323.11     59.06 o 
  12  13   5      238.77      322.08    158.86 o 
   0  14   5      595.89      538.38     46.23 o 
   1  14   5     3719.86     3983.25     78.28 o 
   2  14   5     1406.71     1757.82     59.03 o 
   3  14   5      242.81      285.17     12.38 o 
   4  14   5      209.63      235.09     58.99 o 
   5  14   5     1344.79     1767.22    144.41 o 
   6  14   5      467.01      411.38     33.66 o 
   7  14   5      657.60      620.63    102.07 o 
   8  14   5      643.19      670.99     54.68 o 
   9  14   5     1485.25     1678.16    110.36 o 
  10  14   5        0.44        0.00     50.24 o 
  11  14   5      465.26      456.15     41.51 o 
   1  15   5       15.13      113.81     78.76 o 
   2  15   5       52.32       52.08      9.04 o 
   3  15   5      598.22      555.38     43.14 o 
   4  15   5       13.93       17.16     22.89 o 
   5  15   5      189.22      326.23     51.91 o 
   6  15   5       88.76      119.04     61.64 o 
   7  15   5      231.84      300.30     60.51 o 
   8  15   5        0.06       11.66     27.64 o 
   9  15   5      197.71      191.20     27.43 o 
  10  15   5        3.57       20.69     88.65 o 
   0  16   5     1155.42     1227.10    131.00 o 
   1  16   5     3614.45     3653.14    104.38 o 
   2  16   5      100.84      102.84     48.16 o 
   3  16   5       15.11      130.22     44.92 o 
   4  16   5      194.45      194.19     12.20 o 
   5  16   5      760.57      834.78     14.62 o 
   6  16   5      146.73      131.88     36.05 o 
   7  16   5       66.48      202.01     64.36 o 
   8  16   5      145.72      345.42     98.61 o 
   9  16   5      749.25      738.97     25.20 o 
   1  17   5     1218.05     1299.68    147.16 o 
   2  17   5     1042.68     1076.09     95.27 o 
   3  17   5     2427.10     2426.58    105.52 o 
   4  17   5       76.46      123.19     28.44 o 
   5  17   5      592.67      599.06     80.49 o 
   6  17   5      232.75      269.26     22.89 o 
   7  17   5     4303.14     3716.77    257.22 o 
   0  18   5     1940.06     1786.64    281.41 o 
   1  18   5     1119.61     1033.75    128.39 o 
   2  18   5        1.46       20.41     39.25 o 
   3  18   5     1477.11     1576.13     58.19 o 
   4  18   5      141.67      168.39     54.30 o 
   5  18   5     1947.63     1827.91     42.42 o 
   0   0   6    11719.72    12625.38    388.07 o 
   1   0   6    90188.94    86924.48    105.32 o 
   2   0   6    11765.69    11899.49    606.00 o 
   3   0   6    23503.12    22787.96    310.82 o 
   4   0   6     9379.57     9074.42     37.99 o 
   5   0   6    24993.28    24427.06     91.32 o 
   6   0   6     3789.72     3800.90    157.65 o 
   7   0   6     1471.95     1576.04     91.76 o 
   8   0   6    17135.23    16768.80    540.56 o 
   9   0   6    10384.50    11100.73    268.91 o 
  10   0   6     2836.09     3025.32     75.17 o 
  11   0   6     1621.59     1732.51    131.93 o 
  12   0   6      777.87      832.56     46.15 o 
  13   0   6     9835.07     9315.14    298.47 o 
  14   0   6     5027.74     4556.90     88.54 o 
  15   0   6      962.94     1378.03    239.71 o 
  16   0   6     1232.73     1345.22    121.52 o 
   1   1   6      446.11      478.82     30.46 o 
   2   1   6    34395.80    32624.22    473.56 o 
   3   1   6    18191.36    18404.06    264.92 o 
   4   1   6     1147.50     1215.46    113.61 o 
   5   1   6    14223.57    13527.01    362.16 o 
   6   1   6     8444.42     8287.71     55.14 o 
   7   1   6     3409.31     3608.28     43.97 o 
   8   1   6      358.19      497.15     35.68 o 
   9   1   6     2981.82     3242.47     54.53 o 
  10   1   6     5494.75     5272.19     40.94 o 
  11   1   6     3098.28     3259.14     62.53 o 
  12   1   6     5794.88     5311.05    100.37 o 
  13   1   6     1401.12     1597.28     73.67 o 
  14   1   6     1102.68     1088.89     64.05 o 
  15   1   6      838.52      817.78     38.27 o 
  16   1   6     1414.60     1195.17    172.45 o 
   0   2   6      173.52      219.27     32.04 o 
   1   2   6    38450.03    36804.86    267.86 o 
   2   2   6     1210.83     1286.77     30.35 o 
   3   2   6        0.07       16.94     10.41 o 
   4   2   6     5273.53     5366.52     83.39 o 
   5   2   6     2062.01     2074.31     43.43 o 
   6   2   6      196.82      222.33     20.87 o 
   7   2   6      129.05      187.34     35.07 o 
   8   2   6     1310.34     1324.30     34.61 o 
   9   2   6      253.91      297.94     26.79 o 
  10   2   6      677.83      737.51     27.12 o 
  11   2   6      849.57      846.46     46.56 o 
  12   2   6      662.83      769.96     43.25 o 
  13   2   6      888.11      836.72     44.33 o 
  14   2   6       48.12      134.24     45.24 o 
  15   2   6      722.71      761.59     30.08 o 
  16   2   6      175.97      195.82     25.06 o 
   1   3   6    22271.95    20955.74    422.11 o 
   2   3   6    17908.30    18155.25    196.65 o 
   3   3   6    14704.50    14410.44    255.05 o 
   4   3   6      374.19      357.45     26.98 o 
   5   3   6     4848.32     4684.48     33.20 o 
   6   3   6    14519.01    14930.45    240.61 o 
   7   3   6    37423.34    35119.97    288.36 o 
   8   3   6     9307.48     9035.41    115.15 o 
   9   3   6      277.83      281.95     12.96 o 
  10   3   6     2133.17     2219.41     65.68 o 
  11   3   6     4098.42     4000.26    116.52 o 
  12   3   6     2194.54     2097.73     43.65 o 
  13   3   6      153.38      211.19     58.08 o 
  14   3   6      338.54      531.29     65.23 o 
  15   3   6     2372.02     2270.96    129.95 o 
  16   3   6     2437.02     2240.71     76.23 o 
   0   4   6    73611.94    69095.32    239.84 o 
   1   4   6     6682.60     6413.18     54.20 o 
   2   4   6      554.93      621.68     30.87 o 
   3   4   6     7224.41     7057.47     90.99 o 
   4   4   6    25674.25    24701.73    295.70 o 
   5   4   6    10191.37    10651.43    269.99 o 
   6   4   6    13482.13    12812.54    378.46 o 
   7   4   6     2673.11     2606.42     59.43 o 
   8   4   6    16177.03    15965.92    270.06 o 
   9   4   6     7302.16     7024.20    109.15 o 
  10   4   6     5122.71     4897.46     19.38 o 
  11   4   6      738.45      751.90     29.46 o 
  12   4   6     4646.64     4322.96    122.83 o 
  13   4   6     1393.20     1640.57     48.70 o 
  14   4   6     5514.63     5217.61     51.44 o 
  15   4   6      332.51      462.89     59.43 o 
  16   4   6     1019.30     1269.02     88.03 o 
   1   5   6      914.79      970.22     38.49 o 
   2   5   6    25839.88    24003.94    357.96 o 
   3   5   6    17466.66    17193.83     68.74 o 
   4   5   6      503.99      442.80     44.92 o 
   5   5   6     6876.62     6811.97     86.13 o 
   6   5   6    13717.67    13690.91    284.91 o 
   7   5   6       34.95       34.09      8.66 o 
   8   5   6     2182.20     2146.65     31.21 o 
   9   5   6      459.50      522.89     33.87 o 
  10   5   6     6992.99     6674.99     19.99 o 
  11   5   6     3975.59     3743.00     86.33 o 
  12   5   6     1166.78     1240.78     77.03 o 
  13   5   6       96.32       99.85     16.02 o 
  14   5   6      455.48      467.97     31.36 o 
  15   5   6        8.22       10.48     31.87 o 
  16   5   6     1909.84     1734.65     82.13 o 
   0   6   6     2234.88     2251.05     59.67 o 
   1   6   6      299.74      372.82     21.08 o 
   2   6   6     6495.79     6069.88    113.74 o 
   3   6   6      247.30      309.50     20.27 o 
   4   6   6     3958.14     3786.53     21.07 o 
   5   6   6      543.72      556.39     25.77 o 
   6   6   6      829.08     1013.50     60.35 o 
   7   6   6     1641.08     1598.97     83.34 o 
   8   6   6      470.02      524.22     31.77 o 
   9   6   6      692.37      679.38     34.18 o 
  10   6   6     1348.16     1732.84     74.13 o 
  11   6   6     1745.94     1816.55     96.43 o 
  12   6   6      816.53      935.77     40.66 o 
  13   6   6     1106.16     1120.94     72.36 o 
  14   6   6        0.79       49.92     55.72 o 
  15   6   6       70.73      179.12     46.32 o 
  16   6   6      280.11      269.85     42.85 o 
   1   7   6     2004.09     2134.73    115.63 o 
   2   7   6    16270.41    15310.22    220.34 o 
   3   7   6       40.53       77.18     23.24 o 
   4   7   6      777.97      809.15     70.28 o 
   5   7   6     3689.60     3955.37     64.93 o 
   6   7   6    13958.59    13050.31    330.08 o 
   7   7   6      810.29      756.78     43.74 o 
   8   7   6     1670.47     1785.24    158.22 o 
   9   7   6     5048.76     4816.56     92.14 o 
  10   7   6     1691.56     1924.85    100.46 o 
  11   7   6     1604.82     1593.62     65.11 o 
  12   7   6     4466.05     4226.55     79.16 o 
  13   7   6      271.13      245.54     52.58 o 
  14   7   6     1466.15     1258.15    137.76 o 
  15   7   6     1590.36     1643.12    105.87 o 
   0   8   6    10204.36     9585.53    128.58 o 
   1   8   6       76.65      102.98     26.77 o 
   2   8   6     5571.53     5524.09    150.82 o 
   3   8   6     3261.93     2947.55     33.08 o 
   4   8   6    37144.81    35381.79    374.75 o 
   5   8   6     3132.44     3002.12     99.99 o 
   6   8   6      343.36      356.25     23.88 o 
   7   8   6      279.04      254.07     11.59 o 
   8   8   6     3409.65     3312.25     36.85 o 
   9   8   6     2326.04     2216.93     39.25 o 
  10   8   6     4993.89     4642.86     29.36 o 
  11   8   6      776.21      717.76     16.49 o 
  12   8   6     8764.55     8019.16     46.29 o 
  13   8   6      144.72      156.50     32.77 o 
  14   8   6      977.64      988.44     29.97 o 
  15   8   6        9.77      129.55     60.46 o 
   1   9   6     1184.05     1197.44     75.80 o 
   2   9   6     2199.80     2298.38     34.38 o 
   3   9   6        0.66        4.56     30.04 o 
   4   9   6      166.97      220.35     39.01 o 
   5   9   6       18.87       89.94     31.34 o 
   6   9   6     5422.20     5338.56     80.85 o 
   7   9   6      764.03      733.22    114.19 o 
   8   9   6      726.53     1155.66     90.04 o 
   9   9   6       50.66       93.87     41.55 o 
  10   9   6      697.09      671.02     51.88 o 
  11   9   6       45.21       64.39      5.64 o 
  12   9   6      311.71      336.71     41.82 o 
  13   9   6      186.50      181.55     37.90 o 
  14   9   6      737.05      670.97     33.59 o 
   0  10   6    12629.80    11977.05    712.97 o 
   1  10   6     2125.19     2353.11     53.97 o 
   2  10   6      866.18      880.98     70.42 o 
   3  10   6      420.01      439.81     58.05 o 
   4  10   6      342.09      370.59     36.59 o 
   5  10   6      687.91      718.90     73.66 o 
   6  10   6     2769.98     2777.04    108.15 o 
   7  10   6      465.86      565.49     42.10 o 
   8  10   6     5813.68     5371.61    105.68 o 
   9  10   6      241.24      240.81     23.48 o 
  10  10   6      597.62      554.14     46.40 o 
  11  10   6     1175.03     1495.03     69.40 o 
  12  10   6       34.44      122.64    127.48 o 
  13  10   6      630.32      714.76     91.08 o 
  14  10   6      614.83      652.32    118.15 o 
   1  11   6      133.51      195.65     53.40 o 
   2  11   6    15144.98    15089.06    264.71 o 
   3  11   6     3010.20     3152.95    110.54 o 
   4  11   6      980.53     1234.54     98.01 o 
   5  11   6      296.78      269.26     32.35 o 
   6  11   6     3871.97     3860.10     74.34 o 
   7  11   6      417.70      409.90     43.66 o 
   8  11   6     1516.68     1326.75    180.16 o 
   9  11   6      436.79      449.91     72.66 o 
  10  11   6     4834.32     4305.58    132.41 o 
  11  11   6     1614.84     2128.01     81.09 o 
  12  11   6     1412.60     1882.20     88.83 o 
  13  11   6       56.49       85.83     82.97 o 
   0  12   6    14631.35    14338.49    141.54 o 
   1  12   6     4513.20     4387.37     52.90 o 
   2  12   6      527.41      542.52     48.28 o 
   3  12   6      942.81      924.27    173.89 o 
   4  12   6     6078.73     5592.34    209.80 o 
   5  12   6     1120.91     1116.12    156.07 o 
   6  12   6      888.53      943.72     38.63 o 
   7  12   6       49.06       78.33     74.64 o 
   8  12   6     6627.57     6203.20    149.84 o 
   9  12   6     1481.73     1564.94     65.28 o 
  10  12   6     1835.17     1799.68     98.46 o 
  11  12   6      271.14      255.16     19.78 o 
  12  12   6     1511.01     1367.09    419.61 o 
   1  13   6     1528.88     1547.72    167.73 o 
   2  13   6      367.80      422.21     55.86 o 
   3  13   6       17.93       18.82     84.01 o 
   4  13   6       39.08       43.23     69.13 o 
   5  13   6      937.39      885.09     50.11 o 
   6  13   6      194.63      198.47     32.88 o 
   7  13   6     6464.30     5854.35    135.40 o 
   8  13   6       36.56      126.15     76.92 o 
   9  13   6       12.55        9.53     68.80 o 
  10  13   6       90.07       82.95     48.19 o 
  11  13   6        5.79       69.83    124.86 o 
  12  13   6      205.14      181.09     93.62 o 
   0  14   6      391.25      422.18     31.57 o 
   1  14   6     1671.61     1585.85     73.50 o 
   2  14   6      193.12      168.32     65.32 o 
   3  14   6        0.16        0.00     55.89 o 
   4  14   6      684.87      794.99     51.96 o 
   5  14   6        7.93       13.31     61.54 o 
   6  14   6      432.87      505.74     38.90 o 
   7  14   6        6.20       31.41     47.17 o 
   8  14   6      960.49      866.58     45.96 o 
   9  14   6      142.45      159.97     38.68 o 
  10  14   6       31.35       71.85     44.57 o 
  11  14   6       14.67       20.85    114.47 o 
   1  15   6       54.63       87.17     45.54 o 
   2  15   6     5203.30     4766.67     33.71 o 
   3  15   6     1621.65     1716.93     62.17 o 
   4  15   6      296.24      277.32     91.35 o 
   5  15   6     2656.21     2496.71     87.14 o 
   6  15   6     3545.26     3550.84     82.46 o 
   7  15   6     3569.67     3349.58    150.26 o 
   8  15   6      722.28      749.91    104.67 o 
   9  15   6      198.74      227.99     27.98 o 
  10  15   6     1107.21     1282.12     96.87 o 
   0  16   6     3677.83     3528.43     44.42 o 
   1  16   6     3816.93     3625.19     64.37 o 
   2  16   6      132.76      138.55      8.99 o 
   3  16   6      160.34      194.73     46.51 o 
   4  16   6     1558.03     1683.12     65.83 o 
   5  16   6     1997.40     1887.35     35.92 o 
   6  16   6      905.69     1123.57    135.92 o 
   7  16   6      407.97      450.41     22.49 o 
   8  16   6     1995.76     2055.95    140.25 o 
   1  17   6        3.62       11.97     37.86 o 
   2  17   6      249.40      261.53     58.15 o 
   3  17   6      434.33      407.09     61.67 o 
   4  17   6      131.21      144.57     28.82 o 
   5  17   6       47.18      150.31     84.17 o 
   6  17   6      153.21      185.96     34.56 o 
   0  18   6      388.90      399.86     82.68 o 
   1  18   6     1347.00     1516.68    166.65 o 
   2  18   6       85.77      197.35     79.95 o 
   3  18   6        8.72       36.98     38.67 o 
   4  18   6      758.20      692.47     50.27 o 
   1   1   7     3125.00     3294.52     53.20 o 
   2   1   7    38429.86    37648.40    336.89 o 
   3   1   7      139.19      186.81     40.54 o 
   4   1   7      590.96      709.60     20.55 o 
   5   1   7    12443.13    12188.99    104.73 o 
   6   1   7    34901.79    33105.79    312.13 o 
   7   1   7     6502.66     6157.99    101.89 o 
   8   1   7     5651.77     5414.56    172.05 o 
   9   1   7     4025.94     3774.13    153.49 o 
  10   1   7     3545.22     3511.65    108.19 o 
  11   1   7      645.34      715.88     24.22 o 
  12   1   7     5325.20     4999.73     90.61 o 
  13   1   7      129.66      205.27     37.58 o 
  14   1   7     2340.02     2203.68     46.04 o 
  15   1   7       39.85      108.11     34.59 o 
  16   1   7     2606.83     2655.41     66.16 o 
   0   2   7    66447.84    63474.88    467.17 o 
   1   2   7    10945.36    10362.83    169.60 o 
   2   2   7     2231.39     2192.92    142.48 o 
   3   2   7     1159.25     1212.08    115.11 o 
   4   2   7    49845.60    47763.94    115.78 o 
   5   2   7      554.73      581.89     14.04 o 
   6   2   7    13635.68    13701.66    298.96 o 
   7   2   7      350.58      414.73     20.19 o 
   8   2   7    24345.77    22806.43    195.48 o 
   9   2   7       52.90      122.63     24.06 o 
  10   2   7     8493.68     7928.41    108.96 o 
  11   2   7      548.18      600.73     30.75 o 
  12   2   7     8483.15     7686.79    140.97 o 
  13   2   7     2602.06     2423.10     35.41 o 
  14   2   7     7046.24     6268.72     84.85 o 
  15   2   7      110.91      143.94     27.40 o 
  16   2   7     1204.68     1495.54     65.35 o 
   1   3   7    13835.93    14206.09    311.22 o 
   2   3   7    17432.99    17731.28    104.46 o 
   3   3   7     2246.37     2319.54     40.87 o 
   4   3   7     1120.94     1293.41     37.10 o 
   5   3   7     8325.16     8030.25    124.11 o 
   6   3   7     2876.83     2791.11     57.77 o 
   7   3   7     2840.52     2956.28     33.37 o 
   8   3   7     2158.98     2408.11    109.47 o 
   9   3   7       68.65       64.00     37.80 o 
  10   3   7     1964.13     1929.20     33.10 o 
  11   3   7     3854.22     3766.39     62.24 o 
  12   3   7      944.17      978.35     22.16 o 
  13   3   7      559.34      503.81     54.09 o 
  14   3   7      471.26      512.55     27.64 o 
  15   3   7      266.28      264.89     50.63 o 
  16   3   7     1968.17     2155.67     54.02 o 
   0   4   7     8650.82     8644.36    132.85 o 
   1   4   7    17199.52    17531.41    212.84 o 
   2   4   7     6180.89     6221.25     39.12 o 
   3   4   7      236.01      270.71     43.73 o 
   4   4   7     2620.09     2812.93    129.16 o 
   5   4   7     2034.93     2177.41     52.72 o 
   6   4   7      444.34      496.94     18.93 o 
   7   4   7      118.83      183.78     31.80 o 
   8   4   7      452.47      454.94     32.77 o 
   9   4   7      471.20      421.72     13.74 o 
  10   4   7     1219.56     1332.99     62.53 o 
  11   4   7       23.09       42.69     19.23 o 
  12   4   7     1801.86     1916.76     97.45 o 
  13   4   7     1536.85     1571.77     73.19 o 
  14   4   7      428.66      431.50     38.90 o 
  15   4   7     1084.47     1007.99    142.80 o 
  16   4   7       52.64      113.37     48.39 o 
   1   5   7     3837.41     3786.74     52.58 o 
   2   5   7    38811.44    36413.59    204.51 o 
   3   5   7      156.81      182.62     21.27 o 
   4   5   7     3122.63     2970.36    113.95 o 
   5   5   7     3297.54     3225.94     55.19 o 
   6   5   7    17131.08    16575.61    278.91 o 
   7   5   7     5772.92     5363.56    117.36 o 
   8   5   7     3060.96     3040.29    159.87 o 
   9   5   7     1733.57     1776.85     79.58 o 
  10   5   7     6776.16     6383.28     93.64 o 
  11   5   7        0.17       10.13     10.63 o 
  12   5   7     5298.01     4853.63    162.44 o 
  13   5   7     1663.67     1717.46    150.04 o 
  14   5   7      841.97      834.18     18.58 o 
  15   5   7      554.46      495.93     48.70 o 
  16   5   7     2202.52     2157.61     80.71 o 
   0   6   7    18165.88    18559.08    189.65 o 
   1   6   7      417.85      525.53     25.00 o 
   2   6   7     2350.80     2574.06     66.57 o 
   3   6   7     2329.84     2187.58    275.59 o 
   4   6   7    18145.15    16660.66    346.16 o 
   5   6   7      849.00     1198.95     94.92 o 
   6   6   7     2425.89     2707.51     61.09 o 
   7   6   7      432.45      527.07     26.99 o 
   8   6   7     9192.54     8717.71     68.46 o 
   9   6   7     1767.49     1852.07     39.30 o 
  10   6   7     6918.34     6402.49     55.14 o 
  11   6   7      259.43      288.35     16.92 o 
  12   6   7     2787.53     2930.69     35.52 o 
  13   6   7      639.36      569.85     45.71 o 
  14   6   7     2351.45     2242.01    155.55 o 
  15   6   7        0.03        3.78     38.66 o 
   1   7   7     1045.12     1048.26     85.33 o 
   2   7   7     4426.47     4388.29    111.64 o 
   3   7   7       68.90       84.31     22.38 o 
   4   7   7      496.65      593.10     28.14 o 
   5   7   7     2459.42     2495.02     80.78 o 
   6   7   7     1731.97     1966.73     84.93 o 
   7   7   7        5.17       26.96     14.50 o 
   8   7   7       90.28      112.87     23.30 o 
   9   7   7     1454.95     1291.24    142.92 o 
  10   7   7     2847.58     2583.04    120.02 o 
  11   7   7       68.13      108.71     36.24 o 
  12   7   7     1280.05     1173.88     65.35 o 
  13   7   7      348.61      347.32     31.46 o 
  14   7   7       42.55       39.19     20.79 o 
  15   7   7       88.03      159.71    100.25 o 
   0   8   7       39.85      142.71     30.38 o 
   1   8   7     2353.05     2312.44    168.67 o 
   2   8   7      275.22      291.07     50.86 o 
   3   8   7      333.31      385.89     22.46 o 
   4   8   7     1711.40     2012.06     53.38 o 
   5   8   7      837.70      756.14     40.57 o 
   6   8   7     1353.91     1382.00     52.86 o 
   7   8   7      170.24      184.83     12.36 o 
   8   8   7      790.26      975.82     46.40 o 
   9   8   7      838.18      832.84     59.87 o 
  10   8   7      250.41      290.18     26.19 o 
  11   8   7       76.83      162.43     26.21 o 
  12   8   7        8.45       62.74     30.20 o 
  13   8   7      826.59      736.12     53.35 o 
  14   8   7      130.18      119.81     20.92 o 
  15   8   7       12.57       59.00     77.73 o 
   1   9   7      808.49      896.36     28.63 o 
   2   9   7    14692.52    14345.91    248.70 o 
   3   9   7      481.28      548.84     40.86 o 
   4   9   7      324.58      313.10     14.54 o 
   5   9   7     3686.92     3462.85     40.18 o 
   6   9   7     4554.99     4273.19     16.29 o 
   7   9   7      464.17      545.10     21.69 o 
   8   9   7     1576.22     1619.98     99.79 o 
   9   9   7       77.94      123.05     33.02 o 
  10   9   7     4087.37     3715.12    106.73 o 
  11   9   7       93.93       92.00     37.12 o 
  12   9   7     2451.20     2322.86    173.85 o 
  13   9   7      505.26      461.97     40.12 o 
  14   9   7      728.50      683.46     24.92 o 
   0  10   7    12519.81    12095.35    727.70 o 
   1  10   7      496.90      565.52     32.61 o 
   2  10   7        2.72       25.57     98.57 o 
   3  10   7      634.27      610.57     64.80 o 
   4  10   7     9697.15     9286.82    191.42 o 
   5  10   7     1476.83     1758.35     61.33 o 
   6  10   7     2639.57     2830.00    143.23 o 
   7  10   7       38.49       66.91     28.33 o 
   8  10   7     7556.95     7366.89    108.31 o 
   9  10   7      248.29      266.30     42.26 o 
  10  10   7     2355.32     2416.79    199.76 o 
  11  10   7      201.69      213.78     52.73 o 
  12  10   7     2932.94     2833.22    111.55 o 
  13  10   7       60.84       51.47     44.32 o 
   1  11   7     3973.83     3870.53     46.37 o 
   2  11   7     3844.79     4195.94     64.52 o 
   3  11   7     1389.61     1233.07    123.95 o 
   4  11   7        9.08       13.52     17.01 o 
   5  11   7      202.85      272.49     39.87 o 
   6  11   7     4950.89     4929.26    122.36 o 
   7  11   7     7193.18     6333.04    179.97 o 
   8  11   7      725.46      682.41     25.06 o 
   9  11   7      145.47      142.99     32.67 o 
  10  11   7      692.57      748.48     45.81 o 
  11  11   7      372.84      342.99     63.47 o 
  12  11   7      207.62      268.12     72.01 o 
  13  11   7      511.16      559.34     43.17 o 
   0  12   7      632.03      583.73     47.42 o 
   1  12   7     1172.17     1155.58    118.40 o 
   2  12   7      173.32      220.57     33.27 o 
   3  12   7       12.40       90.74     42.85 o 
   4  12   7      512.02      595.32     51.30 o 
   5  12   7     1312.87     1230.67     34.74 o 
   6  12   7      928.97      890.37    106.50 o 
   7  12   7      146.43      187.16     37.49 o 
   8  12   7      604.41      590.75     19.20 o 
   9  12   7      193.66      191.00     25.90 o 
  10  12   7      621.09      884.61     89.39 o 
  11  12   7      224.27      310.14     52.94 o 
  12  12   7        0.77        0.00     93.27 o 
   1  13   7      431.04      503.58     49.70 o 
   2  13   7    13540.80    13511.65    259.32 o 
   3  13   7        0.52       35.45     26.83 o 
   4  13   7     1038.82     1239.70    127.73 o 
   5  13   7     1478.43     1459.02     65.24 o 
   6  13   7     9518.66     8500.34    516.70 o 
   7  13   7       51.22       51.77     39.37 o 
   8  13   7     2398.06     2103.36    168.98 o 
   9  13   7      160.15      199.47     27.94 o 
  10  13   7     1936.45     2004.84    112.21 o 
  11  13   7      299.58      383.50     70.31 o 
   0  14   7    12323.90    11337.06    551.13 o 
   1  14   7     1532.32     1511.19    152.00 o 
   2  14   7      485.66      494.41     51.45 o 
   3  14   7      374.03      361.14     37.24 o 
   4  14   7    10148.29    10018.83    357.40 o 
   5  14   7       82.24      171.81     74.30 o 
   6  14   7     1329.46     1695.46     95.71 o 
   7  14   7      379.22      370.79     16.70 o 
   8  14   7     4249.38     3922.72    128.70 o 
   9  14   7        0.42       16.40     62.75 o 
  10  14   7     1824.90     1904.93    201.48 o 
   1  15   7      476.46      514.87     29.59 o 
   2  15   7     1918.94     1973.22     84.25 o 
   3  15   7       89.35      210.91     59.84 o 
   4  15   7      126.98      131.67     80.58 o 
   5  15   7       79.77       98.38     25.24 o 
   6  15   7     1765.37     1828.17     56.82 o 
   7  15   7       15.76       20.89     29.21 o 
   8  15   7      228.48      207.81    106.40 o 
   9  15   7        1.00        5.88     96.59 o 
   0  16   7     3910.20     3488.53     27.64 o 
   1  16   7      307.74      353.18     64.48 o 
   2  16   7      503.70      474.25     26.87 o 
   3  16   7       42.43       29.85     58.40 o 
   4  16   7      960.75     1027.69    107.30 o 
   5  16   7      103.70       93.01     10.12 o 
   6  16   7      209.09      217.43     30.27 o 
   7  16   7       66.42       87.88     26.69 o 
   8  16   7     1204.09     1699.68    126.48 o 
   1  17   7       31.88       18.84     43.92 o 
   2  17   7     5939.41     5435.71     46.26 o 
   3  17   7      588.81      515.81     22.58 o 
   4  17   7      154.24      131.28     28.75 o 
   5  17   7      434.18      456.10     39.83 o 
   6  17   7     4049.83     3734.51    103.80 o 
   0  18   7     3155.47     2853.50     47.66 o 
   1  18   7      193.22      228.47     64.83 o 
   2  18   7       22.67       36.76     47.65 o 
   3  18   7       59.02      128.07     85.99 o 
   0   0   8    43968.98    42317.02    279.13 o 
   1   0   8     6582.03     6093.28    187.60 o 
   2   0   8     6730.43     6192.76     95.60 o 
   3   0   8     7832.31     7836.69     62.21 o 
   4   0   8    58008.24    55190.57     83.28 o 
   5   0   8    10919.28    10205.65    806.35 o 
   6   0   8     1174.76     1333.31     47.87 o 
   7   0   8     4908.56     5223.88     66.68 o 
   8   0   8    20748.31    21480.27     85.59 o 
   9   0   8     6077.78     5921.50     45.51 o 
  10   0   8     9427.11     9180.66    208.86 o 
  11   0   8      731.04      974.99    109.15 o 
  12   0   8    17163.96    17045.95    253.92 o 
  13   0   8      274.57      272.11     21.19 o 
  14   0   8     7526.49     7009.83     76.91 o 
  15   0   8      119.94      102.55     93.09 o 
  16   0   8      214.85      265.21     58.07 o 
   1   1   8     6862.07     6413.88     24.81 o 
   2   1   8    13293.26    13444.14    279.65 o 
   3   1   8     3206.79     3016.61    109.62 o 
   4   1   8      182.00      193.08     37.76 o 
   5   1   8     1361.46     1589.54     53.42 o 
   6   1   8    12906.25    12263.65    421.34 o 
   7   1   8     6203.55     5834.57     28.59 o 
   8   1   8     3322.71     3107.17    114.27 o 
   9   1   8     5708.67     5305.02     92.35 o 
  10   1   8     1301.95     1330.87     51.62 o 
  11   1   8     1374.16     1378.07    143.61 o 
  12   1   8     1420.22     1527.15    126.55 o 
  13   1   8      782.56      926.09     47.67 o 
  14   1   8     1568.74     1482.66    177.85 o 
  15   1   8      832.13      829.19     82.98 o 
  16   1   8     1327.00     1179.43    148.93 o 
   0   2   8     6394.27     6128.96    171.62 o 
   1   2   8     4678.88     4537.46    118.69 o 
   2   2   8      122.98      188.42     22.83 o 
   3   2   8     1608.86     1498.66    143.62 o 
   4   2   8      115.56      116.55      6.45 o 
   5   2   8     3232.17     3349.66     75.58 o 
   6   2   8      195.08      226.77     23.90 o 
   7   2   8      156.25      157.71     24.37 o 
   8   2   8      822.55      789.83     52.45 o 
   9   2   8      227.75      298.46     22.83 o 
  10   2   8       15.68       47.79     24.01 o 
  11   2   8      626.02      728.71     27.99 o 
  12   2   8      390.45      386.69     29.48 o 
  13   2   8      263.57      284.54     14.63 o 
  14   2   8     1006.98     1046.79     76.95 o 
  15   2   8      486.60      504.75     35.19 o 
  16   2   8       10.00       61.78     44.78 o 
   1   3   8     7478.13     7440.95     34.49 o 
   2   3   8    34181.47    32891.14    429.24 o 
   3   3   8      463.59      495.23     29.28 o 
   4   3   8      756.90      825.66     31.80 o 
   5   3   8      362.83      413.62     13.27 o 
   6   3   8    29073.50    28034.20    357.85 o 
   7   3   8     1376.24     1445.56    107.05 o 
   8   3   8     4249.81     4265.39     30.58 o 
   9   3   8     2300.58     2468.81     50.61 o 
  10   3   8     7007.33     6475.56     39.15 o 
  11   3   8     2165.06     1929.10     47.75 o 
  12   3   8     3494.73     3212.15     80.53 o 
  13   3   8      650.49      571.84     22.36 o 
  14   3   8     2005.93     1788.40     18.51 o 
  15   3   8      593.79      643.34     80.82 o 
  16   3   8     2277.24     2193.01    132.89 o 
   0   4   8    19724.23    19894.26    288.33 o 
   1   4   8      588.37      591.32     11.66 o 
   2   4   8      362.21      417.60     16.87 o 
   3   4   8      955.67     1074.10     70.57 o 
   4   4   8    15431.70    15491.45    177.38 o 
   5   4   8      125.01      134.12     35.03 o 
   6   4   8     2550.65     2593.30     98.30 o 
   7   4   8        5.28        9.42      4.04 o 
   8   4   8    10070.34     9739.53    103.99 o 
   9   4   8       98.00      142.32     29.33 o 
  10   4   8     5250.17     5020.35     43.43 o 
  11   4   8     1627.63     1519.43     48.22 o 
  12   4   8     3004.44     2734.87    113.02 o 
  13   4   8      436.30      471.67     26.24 o 
  14   4   8     2182.94     1923.72    102.04 o 
  15   4   8       59.47       92.24     20.64 o 
   1   5   8        4.78       47.40     12.57 o 
   2   5   8     4519.48     4426.28    110.68 o 
   3   5   8     7559.12     6840.44    105.16 o 
   4   5   8     3250.22     3175.45     80.02 o 
   5   5   8     1506.97     1868.96     67.67 o 
   6   5   8      311.45      352.98     39.79 o 
   7   5   8     1452.78     1779.75     57.42 o 
   8   5   8      205.68      322.10     37.62 o 
   9   5   8      287.21      324.65     21.45 o 
  10   5   8     2767.69     2583.71    195.45 o 
  11   5   8      412.44      406.19     27.46 o 
  12   5   8     1230.25     1054.24     26.13 o 
  13   5   8      122.81      115.56     12.11 o 
  14   5   8      249.02      309.04     32.36 o 
  15   5   8      676.06      608.81     42.82 o 
   0   6   8    12267.52    12958.13    218.80 o 
   1   6   8     5171.79     4985.31     85.46 o 
   2   6   8      104.68      131.70     14.90 o 
   3   6   8     4572.01     4578.55     84.20 o 
   4   6   8     2565.29     2481.44     51.80 o 
   5   6   8     3636.09     3473.88     96.60 o 
   6   6   8     3914.58     3762.94     45.80 o 
   7   6   8      217.64      189.07      9.08 o 
   8   6   8     1988.07     2081.68     57.98 o 
   9   6   8      709.59      970.23     49.84 o 
  10   6   8       44.03       76.96     24.04 o 
  11   6   8      396.19      409.80     21.76 o 
  12   6   8      146.19      217.66     20.46 o 
  13   6   8      269.32      299.12     39.50 o 
  14   6   8      479.09      473.48     22.71 o 
  15   6   8       39.69       20.02     59.07 o 
   1   7   8     4810.51     4963.13     60.29 o 
   2   7   8    18346.66    17856.78    187.87 o 
   3   7   8     7629.97     7454.65     41.41 o 
   4   7   8     3105.78     3337.50     66.43 o 
   5   7   8     9545.55     9042.69    227.35 o 
   6   7   8     4227.83     4292.57     43.84 o 
   7   7   8       73.78       89.13     14.25 o 
   8   7   8     1272.98     1389.39    116.94 o 
   9   7   8     6131.33     5835.81    148.18 o 
  10   7   8     4399.92     4295.36     46.37 o 
  11   7   8      866.74      973.36     39.59 o 
  12   7   8     2896.39     3080.88     69.71 o 
  13   7   8      405.57      404.11     48.63 o 
  14   7   8      335.82      358.86     47.87 o 
  15   7   8      233.73      341.21     59.21 o 
   0   8   8    12458.82    12034.33    923.67 o 
   1   8   8     4930.87     4775.22     54.37 o 
   2   8   8     1377.52     1447.61    173.47 o 
   3   8   8      106.94       84.58     45.93 o 
   4   8   8    11983.26    11592.91     41.97 o 
   5   8   8     1307.34     1634.33     52.53 o 
   6   8   8     7235.57     6665.74     31.88 o 
   7   8   8       31.68       35.96     67.19 o 
   8   8   8    12140.19    11623.38    248.85 o 
   9   8   8      146.17      192.84     44.02 o 
  10   8   8     4284.38     4071.32     60.77 o 
  11   8   8       20.55      124.33     60.08 o 
  12   8   8      337.78      373.06     52.87 o 
  13   8   8     1812.66     1757.23     44.44 o 
  14   8   8     2832.71     3075.57     43.30 o 
   1   9   8     2192.16     2299.03    212.92 o 
   2   9   8     6102.12     5673.30    255.26 o 
   3   9   8     2340.47     2472.87     72.89 o 
   4   9   8      237.28      280.11     25.76 o 
   5   9   8      807.01      818.38    116.90 o 
   6   9   8     1620.18     1747.57    185.36 o 
   7   9   8       20.69       43.53     27.10 o 
   8   9   8     1268.71     1227.03    112.40 o 
   9   9   8     1484.57     1534.83     65.71 o 
  10   9   8      873.07      903.11     55.22 o 
  11   9   8      761.07      828.64     33.24 o 
  12   9   8      404.09      495.95     54.85 o 
  13   9   8      166.36      348.19    125.31 o 
  14   9   8      248.65      280.06     69.66 o 
   0  10   8      960.98     1049.22     88.32 o 
   1  10   8      464.86      449.25     48.74 o 
   2  10   8      106.37      142.96     82.16 o 
   3  10   8      588.94      545.06     25.42 o 
   4  10   8      609.34      638.03     25.87 o 
   5  10   8     1806.34     1991.42    116.69 o 
   6  10   8       19.41       86.73     45.17 o 
   7  10   8       80.81       83.42     24.35 o 
   8  10   8       17.93       61.83     40.73 o 
   9  10   8       29.45       24.19     18.32 o 
  10  10   8      552.90      506.96     23.57 o 
  11  10   8      158.75      201.68     41.02 o 
  12  10   8       53.50       66.02     74.71 o 
  13  10   8       60.37      136.21     99.60 o 
   1  11   8      314.41      359.09     14.79 o 
   2  11   8    11093.15    10662.36    316.15 o 
   3  11   8      100.05      110.25     55.30 o 
   4  11   8      315.99      360.46     29.53 o 
   5  11   8     1050.28     1009.46     38.14 o 
   6  11   8     7381.04     6750.72     39.42 o 
   7  11   8      981.98      903.15     60.85 o 
   8  11   8     2054.16     2219.07     55.17 o 
   9  11   8      242.50      255.83     54.94 o 
  10  11   8     2929.17     3005.08    110.28 o 
  11  11   8       20.39       53.38     68.85 o 
  12  11   8     3015.00     2904.62     51.23 o 
   0  12   8    16154.85    14967.17    851.60 o 
   1  12   8      182.56      213.72     56.68 o 
   2  12   8     1099.23     1112.12     34.23 o 
   3  12   8      396.67      611.12     79.27 o 
   4  12   8     9181.08     8648.85     75.84 o 
   5  12   8      885.34      883.78     62.73 o 
   6  12   8     1768.11     2333.94     73.08 o 
   7  12   8      268.66      268.77     43.82 o 
   8  12   8     4398.50     3951.52    188.97 o 
   9  12   8      968.12      958.45    203.67 o 
  10  12   8     1625.15     1660.30    156.07 o 
  11  12   8      170.48      158.05     76.42 o 
  12  12   8     2627.15     2379.48     84.54 o 
   1  13   8      470.96      478.16     21.11 o 
   2  13   8     3308.35     3254.21    176.69 o 
   3  13   8     1036.25      984.01    146.53 o 
   4  13   8       23.05       42.61     30.26 o 
   5  13   8        6.29       56.50     35.91 o 
   6  13   8     4850.53     4253.81    260.74 o 
   7  13   8      182.54      193.70     65.35 o 
   8  13   8      932.57      802.17    234.52 o 
   9  13   8      137.82      116.25     17.79 o 
  10  13   8      571.07      820.00    119.43 o 
  11  13   8      794.94      822.95     23.00 o 
   0  14   8     3944.06     3857.89     74.50 o 
   1  14   8      511.83      603.85     64.45 o 
   2  14   8     1200.99     1069.12     31.58 o 
   3  14   8       40.09       58.70     58.87 o 
   4  14   8     1622.40     1604.11    182.55 o 
   5  14   8      375.21      311.29     42.27 o 
   6  14   8      239.19      356.04     45.79 o 
   7  14   8        2.50       12.83     54.59 o 
   8  14   8      326.83      312.26     50.28 o 
   9  14   8        3.02       46.86     37.14 o 
  10  14   8      729.59      730.33     50.94 o 
   1  15   8     1769.03     1586.02     50.02 o 
   2  15   8     7413.23     6722.07     24.54 o 
   3  15   8      363.36      451.69     93.65 o 
   4  15   8      183.81      211.92     58.99 o 
   5  15   8      338.87      377.09     43.33 o 
   6  15   8     7815.00     7469.83    236.71 o 
   7  15   8      294.74      488.95     63.41 o 
   8  15   8     2249.26     2113.72    155.12 o 
   9  15   8      577.71      628.11     48.27 o 
   0  16   8     8044.07     7314.30    163.93 o 
   1  16   8      195.35      245.37     61.61 o 
   2  16   8      896.50      805.57     25.88 o 
   3  16   8     1197.84     1346.75     65.55 o 
   4  16   8     5495.85     4939.90    124.17 o 
   5  16   8      556.65      566.26     29.10 o 
   6  16   8      312.21      446.29     60.13 o 
   7  16   8       82.80      114.26     42.83 o 
   1  17   8      190.22      232.49     84.16 o 
   2  17   8      143.75      140.39     42.91 o 
   3  17   8      122.10      130.81     71.78 o 
   4  17   8       63.37      141.46     34.74 o 
   5  17   8       51.63       55.49      6.59 o 
   1   1   9    14304.70    14290.60    141.23 o 
   2   1   9     5919.22     5733.98    125.37 o 
   3   1   9    33859.75    32230.33    447.13 o 
   4   1   9     1404.45     1512.22    147.52 o 
   5   1   9      405.56      451.16     26.01 o 
   6   1   9    18071.29    17703.23    252.11 o 
   7   1   9    15486.99    14625.90    125.19 o 
   8   1   9     5994.46     5586.75     39.59 o 
   9   1   9     2680.10     2433.12    117.33 o 
  10   1   9      662.24      627.42     53.46 o 
  11   1   9     6354.01     6143.48     46.61 o 
  12   1   9     1364.47     1559.71     50.69 o 
  13   1   9        2.54       25.16     29.23 o 
  14   1   9      577.71      710.75     34.44 o 
  15   1   9     2881.93     2574.28     77.20 o 
   0   2   9    22795.04    22231.96    179.94 o 
   1   2   9    22262.17    20965.85     31.53 o 
   2   2   9     9212.13     9003.59    106.89 o 
   3   2   9    24201.80    22669.00     98.49 o 
   4   2   9    15583.03    15010.29    348.40 o 
   5   2   9    27295.25    25447.31    207.50 o 
   6   2   9      439.48      454.94     32.04 o 
   7   2   9     1264.32     1179.99     92.17 o 
   8   2   9      804.29      877.60     29.11 o 
   9   2   9    16014.91    15274.17    208.01 o 
  10   2   9     3210.01     3300.32     69.24 o 
  11   2   9        9.26       48.37     21.62 o 
  12   2   9     6629.06     5720.34     55.76 o 
  13   2   9     3463.95     3321.13    152.13 o 
  14   2   9     2072.76     1936.92     57.63 o 
  15   2   9      263.20      282.48     30.33 o 
   1   3   9     6521.35     6466.08     44.38 o 
   2   3   9    11381.32    10888.20    539.48 o 
   3   3   9        1.66       33.47     35.32 o 
   4   3   9     1540.51     1580.81     77.36 o 
   5   3   9      147.13      158.33     18.02 o 
   6   3   9     7913.64     7618.89     59.51 o 
   7   3   9    11326.58    10809.71     58.55 o 
   8   3   9     1424.04     1805.89     43.84 o 
   9   3   9       54.29      123.46     40.43 o 
  10   3   9     1965.31     2052.33     56.16 o 
  11   3   9      343.02      364.32     17.34 o 
  12   3   9     2179.09     1989.31    130.36 o 
  13   3   9      243.15      209.99     43.88 o 
  14   3   9      436.75      454.32     52.45 o 
  15   3   9     1566.69     1460.50     38.93 o 
   0   4   9    14561.70    14766.43    157.45 o 
   1   4   9      920.55     1015.51     41.12 o 
   2   4   9     1578.61     1598.08    137.40 o 
   3   4   9     2435.26     2453.30     75.43 o 
   4   4   9     3771.31     3545.19     99.73 o 
   5   4   9     1568.01     1599.32     29.04 o 
   6   4   9      383.90      423.76     46.00 o 
   7   4   9      941.43      996.95     38.53 o 
   8   4   9     3381.78     3238.33     50.71 o 
   9   4   9     3586.27     3401.91     29.82 o 
  10   4   9     1034.29     1005.78     51.87 o 
  11   4   9       84.14      148.18     33.37 o 
  12   4   9        1.39       23.44     36.33 o 
  13   4   9       40.32       55.99     22.39 o 
  14   4   9     2019.85     1954.52     53.26 o 
  15   4   9      220.14      212.81     38.47 o 
   1   5   9     4113.89     4074.09    115.60 o 
   2   5   9     9738.76     9488.48    177.11 o 
   3   5   9    10370.52     9930.01    431.63 o 
   4   5   9     1912.24     1959.25    171.97 o 
   5   5   9     2949.91     2880.11    135.60 o 
   6   5   9     2701.45     2755.53     74.55 o 
   7   5   9     2068.28     2071.77    148.63 o 
   8   5   9      569.69      516.81     76.73 o 
   9   5   9      121.84      193.50     32.41 o 
  10   5   9     4339.45     3953.97    101.75 o 
  11   5   9     7598.84     7197.81     79.28 o 
  12   5   9      661.83      760.75     42.49 o 
  13   5   9       12.05       31.51     12.74 o 
  14   5   9      259.49      219.44     12.33 o 
  15   5   9      811.48      826.53     45.59 o 
   0   6   9    16472.60    15989.41    176.48 o 
   1   6   9     9167.11     8582.38     92.23 o 
   2   6   9     1343.88     1492.83     46.13 o 
   3   6   9        4.41       23.17     17.91 o 
   4   6   9     9871.59     9350.54    154.60 o 
   5   6   9     1868.57     2024.37     76.55 o 
   6   6   9     4787.27     4733.31     60.39 o 
   7   6   9     1535.31     1622.36    123.39 o 
   8   6   9    12966.83    12142.62    142.30 o 
   9   6   9      842.49      978.47     37.95 o 
  10   6   9     1644.56     1669.91     28.56 o 
  11   6   9      103.01      171.88     29.04 o 
  12   6   9      189.19      245.45     29.93 o 
  13   6   9     3123.20     2960.25    124.29 o 
  14   6   9     1717.55     1974.81    126.30 o 
  15   6   9      268.71      314.08     59.90 o 
   1   7   9      228.41      298.06     33.19 o 
   2   7   9     3338.06     3179.29     77.61 o 
   3   7   9     1337.12     1422.47    107.89 o 
   4   7   9      459.68      549.00     44.93 o 
   5   7   9      300.77      362.59     37.99 o 
   6   7   9      629.54      653.39    101.54 o 
   7   7   9       33.70       54.01     16.68 o 
   8   7   9       53.68       53.16     39.92 o 
   9   7   9      900.20      843.76     30.29 o 
  10   7   9     3177.20     3031.33     27.55 o 
  11   7   9      717.71      645.27      9.99 o 
  12   7   9     1614.74     1448.69     68.74 o 
  13   7   9       31.94       67.90     37.22 o 
  14   7   9       71.71       89.30     45.97 o 
   0   8   9       37.83      141.47     92.26 o 
   1   8   9       29.23       79.06     23.63 o 
   2   8   9      447.54      472.66     51.47 o 
   3   8   9      455.22      545.96     38.98 o 
   4   8   9     4794.31     4552.41    208.22 o 
   5   8   9       33.22       32.91     11.87 o 
   6   8   9      914.63     1035.21     72.53 o 
   7   8   9      135.77      190.95     60.08 o 
   8   8   9     1436.83     1623.05     78.29 o 
   9   8   9      227.56      259.07     56.28 o 
  10   8   9      640.28      643.67     37.92 o 
  11   8   9        0.52       13.99     18.87 o 
  12   8   9        0.37        6.03     17.47 o 
  13   8   9      723.58      963.79     99.45 o 
  14   8   9       17.13       69.01     48.37 o 
   1   9   9       99.26      159.37     82.25 o 
   2   9   9    13761.74    13748.88    216.55 o 
   3   9   9       56.57      135.33     54.14 o 
   4   9   9     2027.97     1975.42    101.81 o 
   5   9   9      796.86      758.97     69.83 o 
   6   9   9     4038.19     3981.26    141.21 o 
   7   9   9     2133.60     1970.72    104.51 o 
   8   9   9      579.35      635.09     61.16 o 
   9   9   9       99.70      284.17     74.14 o 
  10   9   9     3754.03     3695.35     47.97 o 
  11   9   9      599.00      608.13     51.87 o 
  12   9   9     2415.06     2301.82    130.65 o 
  13   9   9      376.39      518.93     98.03 o 
   0  10   9    14507.17    13493.75    540.65 o 
   1  10   9      424.91      515.63     51.31 o 
   2  10   9      335.33      320.29     49.98 o 
   3  10   9     1202.84     1195.06    128.57 o 
   4  10   9     7371.86     7048.28    136.34 o 
   5  10   9      663.26      622.27     27.58 o 
   6  10   9     3266.84     3413.62    100.20 o 
   7  10   9      291.20      309.10     41.71 o 
   8  10   9     6434.15     5969.44     38.84 o 
   9  10   9     1259.85     1143.44     90.35 o 
  10  10   9      984.04     1036.65    127.86 o 
  11  10   9      183.49      226.51     50.34 o 
  12  10   9      685.77      757.10     72.53 o 
  13  10   9      853.46     1072.29     93.06 o 
   1  11   9        2.00       13.34     38.14 o 
   2  11   9      276.12      329.04     57.36 o 
   3  11   9     1399.41     1349.50     74.70 o 
   4  11   9      370.23      378.08     25.13 o 
   5  11   9      216.09      194.11     20.59 o 
   6  11   9     1763.62     2081.75     69.20 o 
   7  11   9        1.75        0.00      4.71 o 
   8  11   9     1391.75     1534.34     98.22 o 
   9  11   9     1017.16      968.01     91.41 o 
  10  11   9       15.74       19.76      8.39 o 
  11  11   9     1275.42     1394.25     61.31 o 
  12  11   9        1.03       81.94     77.33 o 
   0  12   9      505.20      456.63     45.86 o 
   1  12   9      530.24      570.93     20.79 o 
   2  12   9      459.25      476.38     25.29 o 
   3  12   9      192.49      220.56     55.26 o 
   4  12   9     4930.89     4341.89     93.68 o 
   5  12   9      502.18      496.10     53.85 o 
   6  12   9       43.27       68.59     50.18 o 
   7  12   9      150.14      259.55     96.40 o 
   8  12   9      117.05      158.64     93.65 o 
   9  12   9       52.98       76.44     26.01 o 
  10  12   9     2962.74     3093.65     58.60 o 
  11  12   9        8.45      117.55     59.54 o 
   1  13   9     1850.62     1818.74     48.84 o 
   2  13   9     6632.32     6401.53     63.42 o 
   3  13   9     3354.25     3051.80     91.64 o 
   4  13   9      598.43      534.72     65.49 o 
   5  13   9      123.95      148.19     26.19 o 
   6  13   9     5129.29     4755.09     66.71 o 
   7  13   9     3418.64     3442.27    103.14 o 
   8  13   9     2442.46     2252.75    243.54 o 
   9  13   9      132.16      112.47      4.65 o 
  10  13   9      558.76      536.36     40.52 o 
   0  14   9     7297.32     7083.71    131.33 o 
   1  14   9     1035.68     1077.36     35.93 o 
   2  14   9     2279.08     2042.78     44.50 o 
   3  14   9     3391.54     3198.05    175.29 o 
   4  14   9     3053.22     2858.84    123.54 o 
   5  14   9     3947.32     3962.52     46.62 o 
   6  14   9      230.18      303.17     56.24 o 
   7  14   9      325.36      364.77     74.65 o 
   8  14   9     1035.05     1215.44    141.15 o 
   9  14   9     2441.10     2541.97    130.40 o 
   1  15   9     1247.20     1322.21     50.70 o 
   2  15   9       60.74       81.13     40.74 o 
   3  15   9      116.73      172.41     91.45 o 
   4  15   9        0.22        2.55      5.57 o 
   5  15   9      133.38      130.52     28.52 o 
   6  15   9      221.62      208.18     35.14 o 
   7  15   9      464.31      450.15     20.66 o 
   8  15   9      101.73       93.52     17.37 o 
   0  16   9      603.01      588.54      5.72 o 
   1  16   9      717.50      740.26     37.78 o 
   2  16   9      302.79      255.78     22.02 o 
   3  16   9      726.11      794.76    154.77 o 
   4  16   9      254.59      348.57     31.84 o 
   5  16   9      484.68      549.45     34.02 o 
   6  16   9        6.24        3.81     21.17 o 
   1  17   9     2580.66     2161.41    208.83 o 
   2  17   9     1969.48     2205.13     89.35 o 
   3  17   9     1921.30     1858.05     37.70 o 
   4  17   9      145.03      137.12     48.14 o 
   0   0  10     7173.66     7278.82     92.57 o 
   1   0  10    27043.59    26133.06    114.04 o 
   2   0  10     2076.42     1960.00    108.78 o 
   3   0  10    13700.67    12725.10    229.38 o 
   4   0  10     5690.22     5478.05     92.33 o 
   5   0  10    33817.93    32436.41     53.06 o 
   6   0  10        8.63      125.93     43.82 o 
   7   0  10     1852.50     2133.14     82.86 o 
   8   0  10      309.57      292.29     63.45 o 
   9   0  10    16512.21    15939.23    191.17 o 
  10   0  10     1484.48     1405.06    103.81 o 
  11   0  10      363.29      368.43     79.15 o 
  12   0  10     2267.16     2250.47     58.98 o 
  13   0  10     6863.80     6143.34    104.32 o 
  14   0  10     1225.46     1265.11    118.72 o 
  15   0  10      335.87      318.85     38.86 o 
   1   1  10     5496.94     5174.11     60.51 o 
   2   1  10     4169.23     4262.05    102.16 o 
   3   1  10    10031.67     9472.52     69.44 o 
   4   1  10      127.17      162.29     22.63 o 
   5   1  10     1051.90     1222.96     40.59 o 
   6   1  10     3001.41     2931.08    117.43 o 
   7   1  10    14043.86    13293.68    428.56 o 
   8   1  10     4420.03     4463.30     77.58 o 
   9   1  10        5.55       35.56     19.04 o 
  10   1  10       42.32       98.62     30.96 o 
  11   1  10     4959.33     4536.55    169.04 o 
  12   1  10      273.13      326.86     26.66 o 
  13   1  10       29.50       68.17     26.48 o 
  14   1  10      220.36      325.98     51.13 o 
  15   1  10     1373.98     1425.87     89.97 o 
   0   2  10     4401.06     4040.95    124.63 o 
   1   2  10      950.44      987.80     30.22 o 
   2   2  10       56.63       80.30     21.87 o 
   3   2  10      777.95      916.16     34.36 o 
   4   2  10    10405.72    10125.68    132.51 o 
   5   2  10      597.67      586.04     59.70 o 
   6   2  10      208.78      312.64     40.78 o 
   7   2  10       77.85       69.45     25.79 o 
   8   2  10       34.58       34.14     24.39 o 
   9   2  10       48.55      123.43     34.04 o 
  10   2  10     1257.89     1265.07    119.12 o 
  11   2  10       36.47       43.11     17.40 o 
  12   2  10       40.14       87.08     19.42 o 
  13   2  10      244.74      280.85     29.25 o 
  14   2  10      941.01      820.71     15.88 o 
  15   2  10      170.90      171.17     23.22 o 
   1   3  10     7868.16     7458.71     46.69 o 
   2   3  10      120.74      190.91     39.61 o 
   3   3  10    12265.40    11780.46    270.89 o 
   4   3  10      128.34      149.50     15.89 o 
   5   3  10      487.66      576.80     17.06 o 
   6   3  10      658.51      665.90     23.47 o 
   7   3  10     5208.04     5134.39     47.24 o 
   8   3  10      411.38      406.78     22.79 o 
   9   3  10      595.63      533.45     32.54 o 
  10   3  10        0.24       33.28     13.92 o 
  11   3  10     7443.71     6696.71    190.55 o 
  12   3  10        3.37       24.91     17.08 o 
  13   3  10       55.85       57.36      9.82 o 
  14   3  10       37.60       55.73     29.67 o 
  15   3  10     3089.12     2853.93    218.92 o 
   0   4  10     2587.02     2578.81     77.19 o 
   1   4  10    12975.59    13076.02    337.02 o 
   2   4  10      195.08      351.17     54.34 o 
   3   4  10     7517.40     7103.27    109.63 o 
   4   4  10     9461.38     8874.45    280.29 o 
   5   4  10    12238.74    11975.75    314.24 o 
   6   4  10        0.89       27.61     28.10 o 
   7   4  10     3056.48     2863.73    199.87 o 
   8   4  10     3552.83     3608.76     74.58 o 
   9   4  10    12416.59    12497.44    307.95 o 
  10   4  10     2293.33     2483.63     56.41 o 
  11   4  10       26.92       76.43     29.80 o 
  12   4  10      572.40      647.19     47.50 o 
  13   4  10     6704.72     6017.46     44.10 o 
  14   4  10      350.48      376.18     24.52 o 
  15   4  10      651.16      541.93     26.17 o 
   1   5  10     1470.30     1548.11     59.84 o 
   2   5  10     2901.26     2818.52    165.57 o 
   3   5  10     8282.93     7547.57    164.14 o 
   4   5  10     4170.32     3993.25     76.45 o 
   5   5  10     5840.60     5527.65    131.29 o 
   6   5  10       25.09       55.86     14.29 o 
   7   5  10     3337.32     3717.33     59.85 o 
   8   5  10     1804.36     1650.72     75.89 o 
   9   5  10       26.78       64.44     23.06 o 
  10   5  10     2324.07     2154.06     85.56 o 
  11   5  10     4193.04     3856.54    106.27 o 
  12   5  10      923.11      982.51     25.80 o 
  13   5  10        0.99       39.22     33.17 o 
  14   5  10      511.71      524.78     36.91 o 
   0   6  10     5736.63     5771.02     49.08 o 
   1   6  10       39.69       67.95     25.06 o 
   2   6  10      825.84     1031.54     77.46 o 
   3   6  10      680.15      668.71     35.52 o 
   4   6  10     2486.84     2366.11     44.68 o 
   5   6  10        0.55        3.23     20.23 o 
   6   6  10     2817.71     2631.64     97.80 o 
   7   6  10      250.05      262.24     32.52 o 
   8   6  10      591.60      549.06     39.95 o 
   9   6  10       82.69      105.80     36.17 o 
  10   6  10     1090.98     1002.75     88.77 o 
  11   6  10      110.08      184.94     22.35 o 
  12   6  10      611.29      686.21     45.11 o 
  13   6  10       12.85       82.29     19.64 o 
  14   6  10      473.97      632.87     69.42 o 
   1   7  10     3927.49     3929.94     39.31 o 
   2   7  10    13585.22    13140.58    102.24 o 
   3   7  10     5917.85     5743.03    128.71 o 
   4   7  10     4079.06     4131.97     81.55 o 
   5   7  10     1294.57     1527.90     73.69 o 
   6   7  10     2301.88     2336.29    115.13 o 
   7   7  10     8524.92     8187.48     80.43 o 
   8   7  10      736.10      820.37     47.57 o 
   9   7  10       26.74      119.10     41.29 o 
  10   7  10     5861.18     5312.18     96.71 o 
  11   7  10     2655.95     2391.86     32.82 o 
  12   7  10     1169.89     1141.16     31.96 o 
  13   7  10       94.67       91.81     27.60 o 
  14   7  10      189.10      215.50     55.65 o 
   0   8  10     9788.85     9687.09    104.33 o 
   1   8  10     9045.42     8402.58    230.55 o 
   2   8  10     3969.79     3852.97     59.58 o 
   3   8  10     5177.80     4836.62     54.96 o 
   4   8  10     2523.91     2631.26     44.13 o 
   5   8  10     7926.18     7831.98     84.49 o 
   6   8  10     3345.41     3007.53    112.42 o 
   7   8  10      302.87      323.11     50.86 o 
   8   8  10     7967.92     7326.37     53.61 o 
   9   8  10     5742.89     5134.84    141.13 o 
  10   8  10      412.00      421.52     12.18 o 
  11   8  10       72.17      163.39     24.44 o 
  12   8  10      492.49      399.34     22.07 o 
  13   8  10     2564.11     2267.03    111.89 o 
   1   9  10     3408.77     3323.52     48.03 o 
   2   9  10     1195.56     1253.46     71.32 o 
   3   9  10     1680.30     1712.90    167.75 o 
   4   9  10       24.67       40.24     20.47 o 
   5   9  10       89.73      119.50     25.42 o 
   6   9  10       26.20      109.60     46.96 o 
   7   9  10     2905.92     2881.65     64.55 o 
   8   9  10      425.23      445.94     33.14 o 
   9   9  10      879.75      878.39     45.19 o 
  10   9  10       67.95      107.43     27.23 o 
  11   9  10      814.13     1090.08    101.66 o 
  12   9  10       51.09      105.42     32.70 o 
  13   9  10       52.24       85.02     50.02 o 
   0  10  10      198.60      291.83     59.22 o 
   1  10  10     2876.68     2739.71    199.96 o 
   2  10  10       48.72      100.01     39.02 o 
   3  10  10       17.85       51.71     62.36 o 
   4  10  10    11180.55    11179.95    216.36 o 
   5  10  10      458.35      495.70     44.31 o 
   6  10  10       23.57       68.62     24.06 o 
   7  10  10       13.48      104.47     62.61 o 
   8  10  10       25.51       29.78     23.51 o 
   9  10  10       77.73       88.30     33.59 o 
  10  10  10     1584.82     1659.97     58.39 o 
  11  10  10       15.68       38.07     25.73 o 
  12  10  10      650.24      825.72     43.64 o 
   1  11  10     3180.86     3358.21    144.60 o 
   2  11  10     2342.80     2490.99     55.93 o 
   3  11  10     5712.61     5644.68     69.10 o 
   4  11  10      105.22      190.69     50.97 o 
   5  11  10     1642.26     1624.23     36.08 o 
   6  11  10     2235.17     2533.25     59.13 o 
   7  11  10     8175.66     7229.71    188.12 o 
   8  11  10      201.38      218.08     13.89 o 
   9  11  10       53.13      143.01     31.03 o 
  10  11  10      676.24      787.97     18.71 o 
  11  11  10     3721.56     3873.15     51.78 o 
   0  12  10     1093.25     1002.22     24.78 o 
   1  12  10     3197.93     3084.23    187.58 o 
   2  12  10      181.58      214.42     53.38 o 
   3  12  10     2389.34     2404.16    201.42 o 
   4  12  10      207.92      261.89     30.27 o 
   5  12  10     5986.25     5415.32    119.89 o 
   6  12  10       21.81       74.68     79.40 o 
   7  12  10      929.05      822.11     64.02 o 
   8  12  10       17.99       86.91     62.94 o 
   9  12  10     3137.43     3002.97    184.01 o 
  10  12  10        0.84       24.21     42.99 o 
  11  12  10       18.09       64.95     29.01 o 
   1  13  10      657.27      692.79     33.32 o 
   2  13  10     1101.54      998.40     62.73 o 
   3  13  10     1200.60     1148.69     24.02 o 
   4  13  10      383.49      394.04     32.47 o 
   5  13  10      103.01      151.62     59.28 o 
   6  13  10       38.31      138.67     54.88 o 
   7  13  10      346.13      333.54     46.86 o 
   8  13  10      150.30      188.39     49.05 o 
   9  13  10       27.70       22.22     12.31 o 
  10  13  10      275.48      316.77     51.69 o 
   0  14  10     1309.23     1231.97      9.50 o 
   1  14  10     1033.19      927.85     50.16 o 
   2  14  10     1032.14     1165.11     57.21 o 
   3  14  10      324.21      425.40     43.17 o 
   4  14  10      605.87      744.64     73.26 o 
   5  14  10     1258.79     1095.96     73.84 o 
   6  14  10       99.48      128.26     60.08 o 
   7  14  10      433.64      409.16     35.08 o 
   8  14  10        8.17       62.82     38.76 o 
   1  15  10     2068.34     2139.76    121.05 o 
   2  15  10       78.59      158.17     31.62 o 
   3  15  10     2717.28     2551.57     63.25 o 
   4  15  10        4.47       51.58     87.80 o 
   5  15  10      721.51      725.17     68.41 o 
   6  15  10     1311.92     1351.21     44.89 o 
   7  15  10     2006.97     1997.88    116.27 o 
   0  16  10       41.02      100.67     45.15 o 
   1  16  10     2748.16     2741.64     62.74 o 
   2  16  10      713.34      735.20     45.19 o 
   3  16  10      757.51      669.59     62.72 o 
   4  16  10      267.60      273.07     16.16 o 
   5  16  10     1414.77     1357.56    137.06 o 
   1  17  10        3.92      101.06     78.76 o 
   1   1  11        4.61       34.72     18.34 o 
   2   1  11      358.48      453.20     23.95 o 
   3   1  11     9867.80     9405.65    154.81 o 
   4   1  11     1020.72     1049.01    120.01 o 
   5   1  11     2343.07     2283.60    105.79 o 
   6   1  11      239.67      277.38     32.68 o 
   7   1  11     2844.19     2802.51    200.48 o 
   8   1  11     1707.17     1841.14     43.37 o 
   9   1  11      535.27      588.07     66.95 o 
  10   1  11      629.62      787.16     46.19 o 
  11   1  11     3712.21     3577.01     47.05 o 
  12   1  11       35.46      128.70     31.64 o 
  13   1  11       47.61       74.13     38.09 o 
  14   1  11        4.34       26.33     15.50 o 
  15   1  11      997.38      942.10     94.95 o 
   0   2  11      772.83      790.71     57.84 o 
   1   2  11     9392.73     9420.81     55.56 o 
   2   2  11     2579.28     2481.95    141.23 o 
   3   2  11     2891.83     3025.25     97.83 o 
   4   2  11       98.26      177.61     27.99 o 
   5   2  11    13419.87    12695.57     78.70 o 
   6   2  11     1195.51     1175.37     97.20 o 
   7   2  11       49.29       93.53     21.90 o 
   8   2  11      500.60      519.77     30.66 o 
   9   2  11     6648.02     6402.77     61.88 o 
  10   2  11      113.80      178.48     31.00 o 
  11   2  11       38.09       27.71      1.90 o 
  12   2  11      244.19      202.42      7.94 o 
  13   2  11     5684.75     5221.23     22.20 o 
  14   2  11       67.29      139.05     29.88 o 
  15   2  11      289.14      341.34     50.24 o 
   1   3  11     5593.61     5509.97     69.70 o 
   2   3  11       34.12       32.95     34.32 o 
   3   3  11    14293.31    14339.30    110.83 o 
   4   3  11     1731.20     1554.19     30.40 o 
   5   3  11    12694.04    11669.72    422.08 o 
   6   3  11      117.16      131.32     17.76 o 
   7   3  11    11762.15    11344.29    277.36 o 
   8   3  11      616.35      585.46     44.55 o 
   9   3  11      138.06      173.08     37.11 o 
  10   3  11     1136.26     1227.14     69.09 o 
  11   3  11    10447.73    10794.06    259.58 o 
  12   3  11      616.27      581.78     36.47 o 
  13   3  11       49.13       57.60     32.56 o 
  14   3  11        2.99       45.75     45.29 o 
   0   4  11     5321.08     5680.72     81.03 o 
   1   4  11     1274.69     1219.77     31.87 o 
   2   4  11       81.40      119.63     25.45 o 
   3   4  11     1164.73     1408.22     70.00 o 
   4   4  11     4700.46     4774.64     44.37 o 
   5   4  11     1291.63     1364.87    173.37 o 
   6   4  11      684.44      756.05     31.19 o 
   7   4  11      118.58      139.42     31.61 o 
   8   4  11       38.72       67.90     40.64 o 
   9   4  11       59.79      139.74     42.52 o 
  10   4  11     2702.65     2438.74     87.25 o 
  11   4  11       90.64       99.00     59.49 o 
  12   4  11       23.61       61.13     35.18 o 
  13   4  11      378.36      498.30     43.48 o 
  14   4  11     1129.04     1275.94     39.96 o 
   1   5  11    12117.75    11566.97    198.97 o 
   2   5  11       77.85      105.91     25.67 o 
   3   5  11     1903.94     2039.20     43.52 o 
   4   5  11        0.09       52.29     27.07 o 
   5   5  11      118.00      161.04     40.17 o 
   6   5  11      378.92      415.33     44.84 o 
   7   5  11     6550.01     6007.14     29.47 o 
   8   5  11      660.76      578.79     42.16 o 
   9   5  11     1024.43     1432.55    106.20 o 
  10   5  11        0.76       80.87     30.63 o 
  11   5  11     2731.45     2598.09    186.61 o 
  12   5  11       76.64      115.08     40.07 o 
  13   5  11     1714.07     1584.75    225.03 o 
  14   5  11       14.38       23.90     13.46 o 
   0   6  11       28.96      111.14     32.90 o 
   1   6  11    27249.79    25298.05    339.73 o 
   2   6  11     3313.82     3300.97     42.80 o 
   3   6  11     6716.10     6336.97     43.68 o 
   4   6  11      574.69      538.97     34.62 o 
   5   6  11    22748.38    22570.13    265.24 o 
   6   6  11     1895.73     2126.40    128.73 o 
   7   6  11     2473.02     2375.69     96.98 o 
   8   6  11      322.33      321.00     40.77 o 
   9   6  11    16385.03    16127.63    232.70 o 
  10   6  11       26.70       25.60     27.54 o 
  11   6  11       32.85       30.04      8.87 o 
  12   6  11      832.20     1086.70     62.80 o 
  13   6  11     6429.48     5735.08    110.40 o 
  14   6  11       16.95      124.57     55.69 o 
   1   7  11    14912.89    14215.30    430.39 o 
   2   7  11      284.49      290.33     28.25 o 
   3   7  11    11923.00    11379.56    473.92 o 
   4   7  11      374.18      453.02     38.13 o 
   5   7  11     1091.61     1402.36    106.53 o 
   6   7  11       64.67       63.56     39.98 o 
   7   7  11    10535.82     9974.05    306.33 o 
   8   7  11        1.25       43.68     47.62 o 
   9   7  11      728.08      620.43     14.13 o 
  10   7  11        0.19       53.10     36.28 o 
  11   7  11     4587.33     4169.97     50.81 o 
  12   7  11       45.32       67.84     14.47 o 
  13   7  11      351.91      363.15     26.97 o 
   0   8  11      428.28      528.14     76.83 o 
   1   8  11      327.39      442.09     35.89 o 
   2   8  11       76.41       97.83     12.49 o 
   3   8  11      626.43      675.85     34.21 o 
   4   8  11      186.38      275.19     45.13 o 
   5   8  11       86.25      119.43      9.29 o 
   6   8  11       37.94       47.51     15.34 o 
   7   8  11      242.75      242.33     12.01 o 
   8   8  11      287.25      323.42     27.97 o 
   9   8  11        5.50       21.44     14.91 o 
  10   8  11       30.90       67.94     35.52 o 
  11   8  11       12.11       40.03     13.99 o 
  12   8  11       64.11       74.48     14.55 o 
  13   8  11      519.41      470.49     84.04 o 
   1   9  11     6953.33     6446.30     39.82 o 
   2   9  11       46.05       63.19     17.34 o 
   3   9  11     5146.12     5136.95    111.02 o 
   4   9  11      847.45     1098.41    111.34 o 
   5   9  11     1970.66     1944.87     72.02 o 
   6   9  11      676.86      823.41     27.42 o 
   7   9  11    10410.68    10357.10    310.79 o 
   8   9  11      802.92      727.86     51.37 o 
   9   9  11      788.95      751.95     39.44 o 
  10   9  11      459.12      438.05     24.07 o 
  11   9  11     2899.17     2638.77     17.75 o 
  12   9  11      104.45      161.95     51.08 o 
   0  10  11       63.72       47.66     76.70 o 
   1  10  11     5664.24     5567.34    130.22 o 
   2  10  11      173.86      235.70     46.53 o 
   3  10  11     6548.63     6029.30     79.94 o 
   4  10  11      750.52      792.27     60.04 o 
   5  10  11     7510.38     6897.83     76.52 o 
   6  10  11      141.37      239.68     40.18 o 
   7  10  11     1234.88     1410.99     58.67 o 
   8  10  11       64.51      169.79     54.07 o 
   9  10  11     6906.97     6040.30     87.74 o 
  10  10  11      363.42      452.17     53.06 o 
  11  10  11      614.56      591.27     51.51 o 
  12  10  11      110.30      128.05     55.87 o 
   1  11  11      188.46      333.39     65.79 o 
   2  11  11     1686.06     1745.29     58.05 o 
   3  11  11       35.87       52.21    102.00 o 
   4  11  11     1519.50     1655.12     84.44 o 
   5  11  11       44.12       45.83     31.57 o 
   6  11  11       71.38      105.36     24.59 o 
   7  11  11     1272.28     1110.75    113.02 o 
   8  11  11      223.92      227.01     64.36 o 
   9  11  11      761.52      669.24      7.72 o 
  10  11  11      333.54      473.25     50.89 o 
  11  11  11       32.69       61.08     16.86 o 
   0  12  11       82.84      225.49    115.56 o 
   1  12  11     3092.37     3470.73     74.47 o 
   2  12  11       19.23       15.50      9.22 o 
   3  12  11      676.24      787.74     68.29 o 
   4  12  11     1871.42     1834.01     52.85 o 
   5  12  11     3318.57     3310.86     81.65 o 
   6  12  11      101.31      112.53     26.81 o 
   7  12  11      223.62      267.29     45.37 o 
   8  12  11       60.11      107.03     49.09 o 
   9  12  11     2924.78     2781.81    124.25 o 
  10  12  11     1346.47     1356.86     81.85 o 
   1  13  11     2232.89     2604.32     69.17 o 
   2  13  11       17.84       45.60     22.04 o 
   3  13  11     7578.88     7041.60     67.95 o 
   4  13  11        3.48       21.00     37.28 o 
   5  13  11     2403.18     2491.71    172.84 o 
   6  13  11        5.71       46.34     62.08 o 
   7  13  11     3145.78     3049.33     51.13 o 
   8  13  11      235.04      353.96    100.37 o 
   9  13  11        5.22       76.67     81.61 o 
   0  14  11      198.44      196.90     45.99 o 
   1  14  11     2159.07     1871.56     91.51 o 
   2  14  11      969.32      916.58     56.42 o 
   3  14  11     1050.66      941.44     91.14 o 
   4  14  11      143.25      287.52     63.63 o 
   5  14  11     2722.87     2646.44     91.03 o 
   6  14  11       89.95      110.53     17.26 o 
   7  14  11      368.89      327.43     43.88 o 
   8  14  11       59.79       54.33      1.89 o 
   1  15  11       13.24       63.73     74.40 o 
   2  15  11       26.17       42.75     45.69 o 
   3  15  11       25.54      153.52     48.82 o 
   4  15  11       97.21       96.39      7.80 o 
   5  15  11       11.78      152.36     66.37 o 
   6  15  11        0.11       23.41     46.09 o 
   0  16  11        1.21       38.36    108.16 o 
   1  16  11      515.62      535.79     42.58 o 
   2  16  11       40.46       61.83     37.05 o 
   3  16  11      373.37      433.25     39.61 o 
   4  16  11       82.17       68.90     43.34 o 
   0   0  12     1140.44     1421.64    180.14 o 
   1   0  12     3190.32     3248.34     47.12 o 
   2   0  12     2679.79     2911.36     98.06 o 
   3   0  12     3486.32     3571.46    117.51 o 
   4   0  12      133.50      179.17     95.30 o 
   5   0  12    12045.94    11513.35    769.40 o 
   6   0  12      177.51      244.79     64.88 o 
   7   0  12      639.08      640.03     19.78 o 
   8   0  12     2896.85     3151.18     81.76 o 
   9   0  12     5794.60     5408.12    215.96 o 
  10   0  12       74.26       86.16      6.49 o 
  11   0  12      378.68      367.30     47.43 o 
  12   0  12       91.53      129.93     86.37 o 
  13   0  12     5918.98     5296.37     75.16 o 
  14   0  12       40.12       72.19     75.68 o 
   1   1  12      794.04      765.19     23.91 o 
   2   1  12        8.32        8.46     18.23 o 
   3   1  12    14701.40    14636.66     75.45 o 
   4   1  12      200.16      235.08     43.46 o 
   5   1  12     4505.94     4243.84     51.14 o 
   6   1  12       39.68       70.66     26.15 o 
   7   1  12     2885.11     2931.50     56.36 o 
   8   1  12       72.43       84.07     40.46 o 
   9   1  12      455.16      545.94     60.13 o 
  10   1  12      695.95      694.42     36.41 o 
  11   1  12     5600.40     5255.91    182.85 o 
  12   1  12        6.09       24.04     42.08 o 
  13   1  12      331.74      447.39     61.97 o 
  14   1  12       73.06       71.05     29.88 o 
   0   2  12     4291.39     4382.66    118.30 o 
   1   2  12        5.50       30.86     15.96 o 
   2   2  12        6.99       70.22     26.55 o 
   3   2  12     2563.11     2622.18     58.27 o 
   4   2  12     2360.27     2491.40     65.89 o 
   5   2  12       47.65       70.65     25.53 o 
   6   2  12      154.09      171.22     32.24 o 
   7   2  12      100.25      123.53     10.72 o 
   8   2  12        1.83       41.56     38.40 o 
   9   2  12       71.18      127.12     39.27 o 
  10   2  12     1143.66     1193.12     46.06 o 
  11   2  12        0.00       15.71     69.48 o 
  12   2  12      498.99      533.86     58.43 o 
  13   2  12        4.23       47.95     32.38 o 
  14   2  12      153.50      227.97     79.05 o 
   1   3  12     3665.20     3632.67     31.38 o 
   2   3  12     2711.04     2517.06    148.63 o 
   3   3  12     2070.29     2027.00    134.45 o 
   4   3  12     2865.35     2656.91    191.75 o 
   5   3  12      398.38      409.88     22.72 o 
   6   3  12       24.79       38.89     14.96 o 
   7   3  12     2314.73     2351.03     50.35 o 
   8   3  12       98.94      111.79     61.75 o 
   9   3  12       13.04       47.38     42.34 o 
  10   3  12      875.28     1053.47     66.40 o 
  11   3  12     1776.30     1723.00    226.79 o 
  12   3  12      576.73      574.07     61.86 o 
  13   3  12      397.61      380.88     48.59 o 
  14   3  12       21.11       22.31     10.72 o 
   0   4  12     8460.11     8193.37     90.86 o 
   1   4  12    10137.84     9844.34    378.33 o 
   2   4  12     1143.16     1251.68     45.67 o 
   3   4  12     4786.06     4633.08    161.34 o 
   4   4  12     4533.56     4342.78     39.87 o 
   5   4  12    14403.00    13411.56     94.08 o 
   6   4  12      221.17      235.11     28.80 o 
   7   4  12     2044.58     2001.32    105.98 o 
   8   4  12      808.36      777.21     38.02 o 
   9   4  12    14864.98    14005.16    277.60 o 
  10   4  12      913.07      997.80    117.19 o 
  11   4  12        3.27       64.80     23.51 o 
  12   4  12      884.46      975.51     45.18 o 
  13   4  12     5173.30     4805.70     96.15 o 
  14   4  12      759.40      876.79     50.95 o 
   1   5  12     3798.41     3914.88     40.12 o 
   2   5  12      401.91      441.68     54.47 o 
   3   5  12    14102.95    13294.93    159.13 o 
   4   5  12      449.22      409.98     33.61 o 
   5   5  12     3007.78     2858.40     88.15 o 
   6   5  12     3219.33     3417.65     83.40 o 
   7   5  12     1166.67     1172.50    114.61 o 
   8   5  12      457.22      422.83     36.69 o 
   9   5  12      167.87      170.95     48.53 o 
  10   5  12       96.42      102.55     30.19 o 
  11   5  12     5177.58     4823.47     44.38 o 
  12   5  12       23.02       65.17     15.19 o 
  13   5  12        1.30        5.97      6.89 o 
   0   6  12      422.33      384.06     73.47 o 
   1   6  12        0.83        8.62     14.92 o 
   2   6  12      383.22      367.89     49.33 o 
   3   6  12       60.98       76.77     20.98 o 
   4   6  12      177.23      179.11     27.24 o 
   5   6  12      146.39      154.48     12.79 o 
   6   6  12      753.68      768.33     49.09 o 
   7   6  12      375.70      364.51     36.99 o 
   8   6  12        0.01        7.36     14.46 o 
   9   6  12       27.01       40.66     12.11 o 
  10   6  12      224.45      220.21     21.21 o 
  11   6  12        2.70       57.88     42.13 o 
  12   6  12      102.72      154.71     21.74 o 
  13   6  12        0.32       47.55     30.89 o 
   1   7  12    13098.37    12508.84    226.25 o 
   2   7  12     9478.86     8931.63    150.85 o 
   3   7  12     3624.24     3415.94    101.03 o 
   4   7  12        1.66       59.49     55.49 o 
   5   7  12      109.40      172.61     34.22 o 
   6   7  12     7857.93     7505.60     43.55 o 
   7   7  12    12830.58    13367.62    283.40 o 
   8   7  12     3083.00     2866.17     24.77 o 
   9   7  12     1829.16     1655.84    191.01 o 
  10   7  12      592.14      679.63     87.69 o 
  11   7  12     1553.82     1545.67     90.69 o 
  12   7  12      681.94      671.15     22.82 o 
  13   7  12      975.33      844.07     17.55 o 
   0   8  12     7601.99     6693.22    154.69 o 
   1   8  12     7384.68     6748.56     37.76 o 
   2   8  12      209.04      193.93     23.57 o 
   3   8  12     4939.08     4839.43     46.33 o 
   4   8  12     3136.96     2984.93     61.87 o 
   5   8  12     8184.70     7475.02     88.15 o 
   6   8  12      692.20      770.30     72.23 o 
   7   8  12      468.08      441.35     31.60 o 
   8   8  12     2598.86     2565.38    136.48 o 
   9   8  12     9325.00     8327.24    115.74 o 
  10   8  12      524.13      500.48     23.88 o 
  11   8  12       65.92       63.80     17.34 o 
  12   8  12     1724.06     1554.60     34.34 o 
   1   9  12     5779.37     5429.27    134.38 o 
   2   9  12     1553.03     1513.25     52.05 o 
   3   9  12       62.68      114.60     27.28 o 
   4   9  12      545.65      610.30     47.13 o 
   5   9  12      266.92      259.69     21.09 o 
   6   9  12      210.23      259.41     34.70 o 
   7   9  12     4896.52     4684.86     79.61 o 
   8   9  12       60.74       97.07     24.24 o 
   9   9  12     1443.37     1416.80    147.83 o 
  10   9  12      920.54      830.80     10.00 o 
  11   9  12       82.43      106.29     27.81 o 
  12   9  12       37.06       50.80      7.23 o 
   0  10  12     5270.53     5159.45     97.66 o 
   1  10  12     1364.20     1338.01     41.84 o 
   2  10  12     1412.20     1700.00     75.45 o 
   3  10  12      970.29     1053.78    123.44 o 
   4  10  12       78.88      124.04     25.86 o 
   5  10  12     2919.99     3279.78     63.55 o 
   6  10  12        3.47      165.36     41.73 o 
   7  10  12        1.23       34.91     39.71 o 
   8  10  12      373.72      391.46     48.58 o 
   9  10  12     1007.96     1106.63     33.32 o 
  10  10  12        8.57       69.75     54.01 o 
  11  10  12        5.42      121.39     37.18 o 
   1  11  12     3580.92     3396.47     42.35 o 
   2  11  12     1720.23     1692.78    207.19 o 
   3  11  12     6021.04     5937.63    166.77 o 
   4  11  12       25.30       63.16     47.03 o 
   5  11  12     1950.83     1722.06     53.01 o 
   6  11  12     3734.93     3730.75     55.47 o 
   7  11  12     4783.87     4715.69    137.91 o 
   8  11  12      506.18      507.17     28.34 o 
   9  11  12        5.12       50.50     64.39 o 
  10  11  12      640.76      641.59    137.71 o 
   0  12  12       88.38      256.86     64.19 o 
   1  12  12     2946.05     2826.41     65.42 o 
   2  12  12       13.79       37.99     57.16 o 
   3  12  12     1243.95     1231.03     40.12 o 
   4  12  12     1684.22     1674.14    122.50 o 
   5  12  12     5030.28     4816.95    110.83 o 
   6  12  12      337.45      325.90     38.79 o 
   7  12  12      195.46      243.52     31.78 o 
   8  12  12      360.35      341.29     55.28 o 
   9  12  12     2298.54     2202.66    168.12 o 
   1  13  12      129.07      186.28     60.53 o 
   2  13  12      232.87      274.19     24.49 o 
   3  13  12       76.97       97.14     36.00 o 
   4  13  12      183.98      257.70     66.14 o 
   5  13  12        1.24        3.19     17.44 o 
   6  13  12      156.64      197.06     41.38 o 
   7  13  12      359.73      350.12     40.68 o 
   8  13  12       70.77       76.94     51.29 o 
   0  14  12      124.36      105.83     18.99 o 
   1  14  12      733.22      793.56     58.80 o 
   2  14  12        0.29       10.92     37.47 o 
   3  14  12        8.55      108.89     77.10 o 
   4  14  12      138.47      195.07     75.09 o 
   5  14  12      511.05      514.81     65.77 o 
   6  14  12       56.63       65.60     30.84 o 
   7  14  12      187.67      219.73     23.42 o 
   1  15  12      482.29      442.09     10.32 o 
   2  15  12      405.01      322.00     20.92 o 
   3  15  12     3400.10     3161.71     76.90 o 
   4  15  12       91.12      144.52     67.25 o 
   5  15  12     1872.76     1850.17     40.87 o 
   0  16  12      325.40      494.46    131.21 o 
   1   1  13     1460.43     1492.21     37.96 o 
   2   1  13     2681.20     2451.32     69.03 o 
   3   1  13     8932.74     8248.19     94.00 o 
   4   1  13     1671.21     1871.05     57.88 o 
   5   1  13     5746.56     5306.92     21.39 o 
   6   1  13     1080.68     1398.52    104.44 o 
   7   1  13     4479.07     4425.79     67.42 o 
   8   1  13       27.31      108.76     34.87 o 
   9   1  13       97.15      107.63     10.59 o 
  10   1  13     2620.27     2769.72     66.48 o 
  11   1  13     3305.26     3414.82     83.76 o 
  12   1  13      748.66      710.91     32.39 o 
  13   1  13        4.10       12.53     39.21 o 
   0   2  13     3254.74     3372.35     83.77 o 
   1   2  13    12767.54    12059.92    272.22 o 
   2   2  13       18.42       52.57     52.53 o 
   3   2  13     2705.79     2999.17     68.59 o 
   4   2  13    10866.12    10052.34    340.71 o 
   5   2  13    10054.82     9732.41    152.70 o 
   6   2  13     1262.60     1232.23     24.35 o 
   7   2  13      641.65      723.64     70.84 o 
   8   2  13     1151.04     1164.05    109.52 o 
   9   2  13     7288.58     6786.63     65.85 o 
  10   2  13     1861.75     1827.08     26.93 o 
  11   2  13        0.16       18.68     82.10 o 
  12   2  13      847.51      900.10     55.36 o 
  13   2  13     3929.01     3529.23    212.87 o 
   1   3  13      121.24      182.24     31.48 o 
   2   3  13     5527.74     5404.20    116.67 o 
   3   3  13     6767.44     6523.01    121.33 o 
   4   3  13       16.47       11.47      9.52 o 
   5   3  13      453.15      454.23     56.21 o 
   6   3  13     7340.35     6881.21     59.84 o 
   7   3  13        7.97       34.63     11.42 o 
   8   3  13     2894.33     2814.76     38.77 o 
   9   3  13      100.03      128.25     51.96 o 
  10   3  13       75.02      170.70     30.82 o 
  11   3  13     2581.13     2356.82     17.92 o 
  12   3  13      509.51      533.31     42.35 o 
  13   3  13       19.39       90.59     41.81 o 
   0   4  13       13.82       28.80     13.39 o 
   1   4  13     1616.66     1602.95    195.46 o 
   2   4  13     2736.22     2492.54     82.14 o 
   3   4  13       87.42       82.58     12.70 o 
   4   4  13      587.14      668.44     35.78 o 
   5   4  13      381.86      513.79     51.29 o 
   6   4  13      224.82      230.39     28.63 o 
   7   4  13       16.63       53.09     31.44 o 
   8   4  13     2534.01     2804.42     69.15 o 
   9   4  13      323.46      311.44     31.44 o 
  10   4  13        5.00       35.21     17.87 o 
  11   4  13      636.46      579.32     24.69 o 
  12   4  13      515.10      529.44     41.93 o 
  13   4  13      544.98      566.11     42.85 o 
   1   5  13    10648.18    11343.43    266.87 o 
   2   5  13     7298.04     7150.32     38.84 o 
   3   5  13     1034.67      921.83     56.08 o 
   4   5  13      403.16      412.10     19.96 o 
   5   5  13      424.43      513.15     40.83 o 
   6   5  13     2030.77     1743.75    174.86 o 
   7   5  13     9919.00     9189.91    293.00 o 
   8   5  13      453.32      441.76     26.35 o 
   9   5  13      562.92      591.19     33.28 o 
  10   5  13     3739.11     3681.52     53.67 o 
  11   5  13      618.55      659.24     60.78 o 
  12   5  13     1096.80     1389.15     50.93 o 
  13   5  13      484.98      505.35     68.03 o 
   0   6  13    26836.71    25071.92    229.41 o 
   1   6  13      993.82      951.52     51.90 o 
   2   6  13     1318.89     1386.44    120.77 o 
   3   6  13      978.53      985.91     72.99 o 
   4   6  13     3466.64     3385.65     60.97 o 
   5   6  13     4963.38     4525.34     46.42 o 
   6   6  13       53.60      115.75     40.33 o 
   7   6  13        8.19       81.28     24.93 o 
   8   6  13     6083.29     5631.75     41.64 o 
   9   6  13     2075.65     2249.87     54.15 o 
  10   6  13      462.87      397.18     17.69 o 
  11   6  13        9.84       20.72     17.22 o 
  12   6  13     2947.47     2681.85     33.38 o 
   1   7  13      744.33      793.43     66.10 o 
   2   7  13      547.17      554.19     23.33 o 
   3   7  13       47.60       38.02     15.06 o 
   4   7  13       78.26      107.28     17.12 o 
   5   7  13        0.18       12.11     21.75 o 
   6   7  13     2441.87     2485.05     78.81 o 
   7   7  13      565.24      657.22     80.15 o 
   8   7  13      115.94      120.68     10.16 o 
   9   7  13       70.20       78.99     14.30 o 
  10   7  13     1713.03     2004.02    109.16 o 
  11   7  13       85.83      123.58     34.43 o 
  12   7  13      476.42      464.80     39.59 o 
   0   8  13     4384.74     4059.64    138.29 o 
   1   8  13      257.59      281.37     24.39 o 
   2   8  13      102.95      205.24     37.57 o 
   3   8  13      342.00      349.33     44.25 o 
   4   8  13     4170.55     3941.53     59.37 o 
   5   8  13      606.50      539.30     36.58 o 
   6   8  13      464.74      543.95     37.33 o 
   7   8  13      127.74      159.94     20.71 o 
   8   8  13      383.62      379.51     26.54 o 
   9   8  13      449.53      512.22     42.59 o 
  10   8  13      619.17      661.10     32.11 o 
  11   8  13      174.97      147.44     12.26 o 
   1   9  13     2090.16     2197.13     95.74 o 
   2   9  13     8225.38     7525.71     49.76 o 
   3   9  13     1233.55     1112.87    112.32 o 
   4   9  13       94.60      109.58     29.78 o 
   5   9  13        0.44        5.34     13.12 o 
   6   9  13    12101.14    11167.72    186.28 o 
   7   9  13     1719.83     1988.13    106.68 o 
   8   9  13     4662.21     3913.88     57.59 o 
   9   9  13      541.70      590.93     65.32 o 
  10   9  13      894.78      981.36     68.39 o 
  11   9  13     1138.33     1004.41     10.62 o 
   0  10  13     6923.54     6673.52    173.96 o 
   1  10  13     1441.55     1309.35     25.70 o 
   2  10  13        8.61      143.20     40.39 o 
   3  10  13      406.12      416.43     43.35 o 
   4  10  13     6043.35     5566.64     58.00 o 
   5  10  13      918.59      834.57    107.41 o 
   6  10  13     2559.57     2462.62     72.81 o 
   7  10  13        3.98       14.26     15.03 o 
   8  10  13     4049.43     3893.57    105.51 o 
   9  10  13     1575.51     1667.64     90.48 o 
  10  10  13      988.24      961.92    171.44 o 
   1  11  13      654.75      804.47     89.86 o 
   2  11  13      709.49      739.68     32.68 o 
   3  11  13        2.82        7.67     50.88 o 
   4  11  13      505.36      452.87     18.97 o 
   5  11  13      112.73      110.92     18.03 o 
   6  11  13       23.00       24.85     32.94 o 
   7  11  13     2639.39     2409.12    114.56 o 
   8  11  13       23.49      109.43     43.96 o 
   9  11  13      101.87      172.94     33.50 o 
   0  12  13      664.81      661.72     41.70 o 
   1  12  13       54.98      109.95     28.09 o 
   2  12  13      490.46      586.05     48.66 o 
   3  12  13       31.04       85.27     50.83 o 
   4  12  13      790.64      739.21     53.43 o 
   5  12  13      166.03      236.82     68.68 o 
   6  12  13       27.75       84.90     47.54 o 
   7  12  13       10.30        8.58     10.88 o 
   8  12  13      304.13      290.45     31.53 o 
   1  13  13      151.76      150.96     69.95 o 
   2  13  13     1749.40     1589.86    129.84 o 
   3  13  13     2650.86     2729.28     96.80 o 
   4  13  13      748.60      801.42     55.60 o 
   5  13  13      973.58     1077.56     89.23 o 
   6  13  13      620.38      587.58     31.57 o 
   7  13  13      217.55      228.34     27.95 o 
   0  14  13      380.55      476.91    129.91 o 
   1  14  13     1405.45     1368.91    244.80 o 
   2  14  13      178.02      200.19     85.08 o 
   3  14  13      113.76      178.07     57.05 o 
   4  14  13     1779.16     1739.48    105.79 o 
   5  14  13      874.72      750.62     83.01 o 
   1  15  13      128.83      102.33     16.71 o 
   2  15  13       71.04       50.58     23.68 o 
   0   0  14       38.21       64.21     83.61 o 
   1   0  14     4353.77     4298.63     68.94 o 
   2   0  14       17.42       16.36     23.43 o 
   3   0  14     1362.13     1523.89     88.70 o 
   4   0  14    20903.05    19583.31    110.38 o 
   5   0  14     2307.39     2631.83    146.74 o 
   6   0  14      124.27      166.73    102.94 o 
   7   0  14     1389.09     1442.29    131.32 o 
   8   0  14     4917.16     4781.26    142.25 o 
   9   0  14     1436.18     1367.26    204.92 o 
  10   0  14     3519.78     3715.95     83.49 o 
  11   0  14       92.74       63.41      8.80 o 
  12   0  14     3329.27     3506.27    129.63 o 
  13   0  14     3425.22     3359.42    123.90 o 
   1   1  14       25.80       51.95     11.53 o 
   2   1  14     3192.92     3078.67     23.26 o 
   3   1  14     2315.73     2419.70    120.79 o 
   4   1  14      159.36      200.73     20.40 o 
   5   1  14     1741.23     1873.65     68.55 o 
   6   1  14     1895.18     1782.55     18.56 o 
   7   1  14      118.41      171.25     38.24 o 
   8   1  14        9.34       41.98     25.12 o 
   9   1  14        0.80       91.75     60.11 o 
  10   1  14     2673.14     2510.02     34.42 o 
  11   1  14      767.20      688.17     25.88 o 
  12   1  14      274.02      256.44     25.73 o 
  13   1  14      320.40      320.02     28.81 o 
   0   2  14     3688.01     3433.19    139.19 o 
   1   2  14     2200.99     2161.31     33.32 o 
   2   2  14      121.86      128.47     11.88 o 
   3   2  14        5.32       32.11     41.50 o 
   4   2  14      371.93      437.66     24.79 o 
   5   2  14      289.04      380.53     46.77 o 
   6   2  14     1980.43     1731.08     12.31 o 
   7   2  14      192.94      256.76     36.06 o 
   8   2  14     1799.68     1669.39    151.80 o 
   9   2  14      446.98      471.21     40.86 o 
  10   2  14       32.40       38.22     38.05 o 
  11   2  14      316.17      417.90     31.52 o 
  12   2  14      421.65      457.87     72.61 o 
  13   2  14      194.07      175.93     14.15 o 
   1   3  14     5915.73     5890.17     85.09 o 
   2   3  14    13951.89    14450.46    156.83 o 
   3   3  14      478.46      456.86     36.81 o 
   4   3  14     3155.82     2799.36     70.55 o 
   5   3  14     1181.62     1499.93     64.57 o 
   6   3  14     3855.51     3606.65     55.11 o 
   7   3  14     6411.89     5953.02    129.27 o 
   8   3  14     1711.63     2190.61     78.07 o 
   9   3  14       19.61       50.32     37.23 o 
  10   3  14     5402.15     4874.54    154.32 o 
  11   3  14      470.87      424.01     41.17 o 
  12   3  14     1649.00     1540.55     67.38 o 
   0   4  14    20204.31    18994.50    370.33 o 
   1   4  14       78.31      171.75     37.52 o 
   2   4  14      252.63      249.50     41.81 o 
   3   4  14       80.99      167.76     29.27 o 
   4   4  14    11062.11    11030.25    253.78 o 
   5   4  14      298.82      312.08     17.82 o 
   6   4  14      627.42      666.79     36.51 o 
   7   4  14       53.54      120.84     82.69 o 
   8   4  14     5027.29     4607.05    169.64 o 
   9   4  14      396.98      318.40     37.72 o 
  10   4  14     2854.96     2554.33     30.36 o 
  11   4  14       25.77       74.35     42.84 o 
  12   4  14     1434.22     1427.27     87.88 o 
   1   5  14      120.82      132.81     48.40 o 
   2   5  14     1878.67     1846.59     27.14 o 
   3   5  14       77.52       97.00     26.31 o 
   4   5  14      190.92      207.37     36.47 o 
   5   5  14      486.84      519.43     33.32 o 
   6   5  14     2405.89     2178.38    230.35 o 
   7   5  14      935.30      962.24     66.49 o 
   8   5  14      838.20      765.84     51.41 o 
   9   5  14       59.61       57.22     10.20 o 
  10   5  14       88.44      160.56     49.80 o 
  11   5  14        9.10       34.49     39.37 o 
  12   5  14      764.59      763.36     68.06 o 
   0   6  14     5864.56     5486.66     36.23 o 
   1   6  14     4302.03     4161.82     96.96 o 
   2   6  14      698.97      620.15     20.35 o 
   3   6  14      657.96      797.14     54.47 o 
   4   6  14      266.71      262.70     47.83 o 
   5   6  14     2135.00     1978.50     90.55 o 
   6   6  14     1685.46     1757.71    103.81 o 
   7   6  14      146.08      168.17     33.51 o 
   8   6  14     1458.89     1355.38    182.31 o 
   9   6  14      901.11      909.33     37.77 o 
  10   6  14       10.91       24.94     64.03 o 
  11   6  14        0.04       13.47     23.48 o 
  12   6  14        6.81       91.12     78.05 o 
   1   7  14       47.63       64.55     16.69 o 
   2   7  14     7738.39     7932.59    164.17 o 
   3   7  14      933.84     1003.59     60.25 o 
   4   7  14       86.86      157.67     22.14 o 
   5   7  14      213.24      238.89     43.53 o 
   6   7  14     8895.33     7955.62     70.92 o 
   7   7  14       52.76       60.87     24.38 o 
   8   7  14     3758.20     3666.25     50.62 o 
   9   7  14      104.11       92.76     58.35 o 
  10   7  14     1171.62     1084.25    124.86 o 
  11   7  14      103.25      133.81     31.89 o 
   0   8  14    19678.95    18710.84    261.63 o 
   1   8  14        3.13       18.66     33.37 o 
   2   8  14       33.14       60.04     19.87 o 
   3   8  14       45.42       40.06     25.71 o 
   4   8  14     3378.75     3497.90     53.28 o 
   5   8  14      334.72      321.02     20.33 o 
   6   8  14     3298.00     3214.63     66.91 o 
   7   8  14        0.28       56.25     21.69 o 
   8   8  14     6130.92     5912.39     67.94 o 
   9   8  14      366.35      398.03     31.10 o 
  10   8  14      637.04      753.93     47.67 o 
  11   8  14      498.84      410.43     56.90 o 
   1   9  14       17.71       74.71     19.20 o 
   2   9  14     2091.10     1929.73    207.18 o 
   3   9  14      102.60      132.42     22.19 o 
   4   9  14      625.40      647.55     42.79 o 
   5   9  14        0.06       25.49     20.92 o 
   6   9  14      814.10      976.42     45.46 o 
   7   9  14      249.97      292.04     29.04 o 
   8   9  14      631.97      631.26    126.04 o 
   9   9  14       17.12       12.78     10.29 o 
  10   9  14      795.19      892.67     57.90 o 
   0  10  14      518.82      516.79     82.17 o 
   1  10  14     1479.58     1324.37    127.69 o 
   2  10  14      993.23      841.60      6.35 o 
   3  10  14      157.61      159.46     15.83 o 
   4  10  14      673.61      861.99     89.57 o 
   5  10  14       10.53       23.53      7.02 o 
   6  10  14      101.37      156.77     52.87 o 
   7  10  14       51.82       50.46     17.66 o 
   8  10  14       60.01      119.52     17.69 o 
   9  10  14        8.71       56.41     79.48 o 
   1  11  14       76.84      121.98     36.41 o 
   2  11  14     3128.17     2853.98    164.59 o 
   3  11  14      127.38      292.50     50.40 o 
   4  11  14      557.37      542.13     34.86 o 
   5  11  14       82.07      128.73     28.03 o 
   6  11  14     3848.18     3549.69    209.63 o 
   7  11  14        9.06       73.25     49.06 o 
   8  11  14     1661.51     1776.15     44.88 o 
   0  12  14     4043.74     3972.73     75.98 o 
   1  12  14      790.14      820.37     40.23 o 
   2  12  14        0.93       19.47     22.75 o 
   3  12  14       35.42       48.49     19.95 o 
   4  12  14     6109.65     6055.72     71.28 o 
   5  12  14      446.39      566.48     50.67 o 
   6  12  14     1316.63     1337.88    140.74 o 
   7  12  14        0.29       59.84     43.08 o 
   1  13  14      414.05      386.03     96.15 o 
   2  13  14     2203.32     2021.56    278.57 o 
   3  13  14      168.78      282.89     48.96 o 
   4  13  14      158.64      166.51     25.03 o 
   5  13  14      110.41       94.58     18.99 o 
   6  13  14      281.44      280.77     46.00 o 
   0  14  14        2.81        3.81     44.91 o 
   1  14  14       19.74       37.33     16.26 o 
   2  14  14      447.90      416.83     32.58 o 
   3  14  14       24.31       21.92      1.90 o 
   1   1  15       95.45      109.69     29.25 o 
   2   1  15    10950.65    10153.17    376.15 o 
   3   1  15     1115.92     1089.11     36.46 o 
   4   1  15     2497.37     2595.12     62.87 o 
   5   1  15       33.95       48.51     20.88 o 
   6   1  15     5980.05     5857.92    150.33 o 
   7   1  15      100.54      207.48     52.71 o 
   8   1  15      876.49     1146.16     65.98 o 
   9   1  15       95.80       99.84     33.99 o 
  10   1  15     3718.82     3817.36     75.38 o 
  11   1  15      426.77      422.15     46.91 o 
  12   1  15     1755.02     2022.31     97.06 o 
   0   2  15    12482.71    12377.86    172.90 o 
   1   2  15       73.31       85.29     26.59 o 
   2   2  15     1133.91     1072.91     58.15 o 
   3   2  15      537.38      476.16     24.41 o 
   4   2  15    22201.52    20472.32    560.24 o 
   5   2  15     1611.04     1633.16    118.79 o 
   6   2  15      730.86      852.48     32.38 o 
   7   2  15       16.20       38.62     10.80 o 
   8   2  15     5014.35     5032.19     60.59 o 
   9   2  15      204.67      212.71     26.89 o 
  10   2  15     5003.46     4503.12    241.94 o 
  11   2  15       12.40       26.14     15.11 o 
  12   2  15     2862.27     3024.05    140.71 o 
   1   3  15        0.28       22.06     25.25 o 
   2   3  15     2270.00     2315.67     54.17 o 
   3   3  15        6.03       70.01     25.10 o 
   4   3  15       55.34      160.87     65.11 o 
   5   3  15     2409.19     2294.23     85.26 o 
   6   3  15     1486.55     1371.36    124.89 o 
   7   3  15      548.39      595.06     56.24 o 
   8   3  15      853.30      921.68     44.47 o 
   9   3  15      170.05      225.65     32.81 o 
  10   3  15      285.77      417.91     51.09 o 
  11   3  15      210.04      265.03     25.86 o 
  12   3  15      973.09      988.29     36.98 o 
   0   4  15     3544.71     3472.99     64.18 o 
   1   4  15       54.18       75.85     39.99 o 
   2   4  15     1883.63     1984.19     94.15 o 
   3   4  15       11.52       41.04     15.93 o 
   4   4  15       10.29       96.80     56.98 o 
   5   4  15        0.98       18.47      4.75 o 
   6   4  15     1635.55     1640.08     50.64 o 
   7   4  15        9.36       42.79     41.80 o 
   8   4  15     2962.00     2784.04    113.43 o 
   9   4  15       81.70       80.77     38.18 o 
  10   4  15      184.75      201.78     23.32 o 
  11   4  15      420.72      364.65    107.12 o 
   1   5  15      432.98      536.17     40.64 o 
   2   5  15     6757.54     6524.50     60.81 o 
   3   5  15      211.07      240.18     57.47 o 
   4   5  15       64.09       95.11     22.22 o 
   5   5  15       34.57      106.81     50.29 o 
   6   5  15     6400.39     5933.50    118.05 o 
   7   5  15      137.12      187.97     75.32 o 
   8   5  15     2153.60     2287.94     95.47 o 
   9   5  15       98.61      146.57     24.54 o 
  10   5  15     3200.84     3477.70     83.70 o 
  11   5  15      135.51      159.18     48.70 o 
   0   6  15    13683.77    14913.50    106.48 o 
   1   6  15     3957.27     3787.72    111.65 o 
   2   6  15       33.94       36.98      6.59 o 
   3   6  15      212.72      217.38     37.35 o 
   4   6  15     2250.03     2168.26     68.07 o 
   5   6  15       78.70       85.26     43.14 o 
   6   6  15     1177.58     1377.71    108.80 o 
   7   6  15       12.12       29.80     65.50 o 
   8   6  15     2647.74     2578.36    165.06 o 
   9   6  15      343.51      412.73     56.21 o 
  10   6  15      172.06      278.95     61.57 o 
  11   6  15      147.37      228.78     62.45 o 
   1   7  15      353.08      356.58     29.90 o 
   2   7  15      484.79      489.78     18.97 o 
   3   7  15       66.98       89.23     13.97 o 
   4   7  15       14.01       27.93     14.86 o 
   5   7  15        7.87       28.62      7.06 o 
   6   7  15     1693.11     1911.59    121.01 o 
   7   7  15      779.87      762.38     30.24 o 
   8   7  15      946.72      909.58     71.53 o 
   9   7  15       49.76       48.61     23.05 o 
  10   7  15      361.98      326.84     29.14 o 
   0   8  15      197.92      322.90     76.08 o 
   1   8  15       62.71       97.93     27.45 o 
   2   8  15       41.37      104.90     20.17 o 
   3   8  15       10.93       43.05     41.83 o 
   4   8  15      158.08      136.41     10.87 o 
   5   8  15        5.33       14.60     29.13 o 
   6   8  15        1.97       15.00     66.67 o 
   7   8  15        4.49       15.10     63.90 o 
   8   8  15       52.56       54.13     32.39 o 
   9   8  15        1.45       21.25     10.33 o 
  10   8  15      212.44      227.18     49.28 o 
   1   9  15       25.64      114.68     73.63 o 
   2   9  15     2914.60     2696.41    193.28 o 
   3   9  15      319.84      316.26     33.42 o 
   4   9  15      140.62      126.91     35.48 o 
   5   9  15      356.27      351.13     30.76 o 
   6   9  15     2919.77     2992.71     77.77 o 
   7   9  15      329.47      445.96     41.44 o 
   8   9  15     1848.47     1608.68     75.25 o 
   9   9  15      195.23      369.90     55.27 o 
   0  10  15     8671.88     7843.33    109.92 o 
   1  10  15       85.65       59.39     64.66 o 
   2  10  15        3.01       37.86     35.52 o 
   3  10  15        1.63       34.45     52.81 o 
   4  10  15     2295.84     2451.01     80.87 o 
   5  10  15       76.45      105.34     38.19 o 
   6  10  15     2272.01     2105.09     68.28 o 
   7  10  15       23.19       87.97     35.43 o 
   8  10  15     4233.17     3802.91     28.37 o 
   1  11  15        0.14        5.83     23.49 o 
   2  11  15     2467.42     2864.37     69.24 o 
   3  11  15       50.78       45.13     31.26 o 
   4  11  15       83.68       93.62     44.45 o 
   5  11  15       23.32       41.19     45.15 o 
   6  11  15     1700.48     1584.84     98.18 o 
   7  11  15      130.24      226.44     35.78 o 
   0  12  15       47.68       86.98     41.46 o 
   1  12  15       70.96       95.76     52.93 o 
   2  12  15      544.21      536.04     52.76 o 
   3  12  15       10.04       32.22     61.12 o 
   4  12  15      652.14      872.15    104.13 o 
   5  12  15        0.35        9.04     19.81 o 
   6  12  15       78.85       96.92     31.71 o 
   1  13  15       17.27       11.44     32.38 o 
   2  13  15     4119.91     3881.39     49.70 o 
   3  13  15       38.15       80.03     59.71 o 
   4  13  15      973.74      909.74     95.68 o 
   0   0  16     1003.93     1119.61    111.07 o 
   1   0  16     2473.80     2505.26     62.52 o 
   2   0  16     2235.53     2185.41     28.77 o 
   3   0  16     5771.55     5720.09    155.68 o 
   4   0  16    13129.81    12019.50    522.06 o 
   5   0  16    16110.65    15453.18    227.79 o 
   6   0  16       81.85      259.41     62.47 o 
   7   0  16      645.76      636.52     26.43 o 
   8   0  16     1778.70     2026.40     52.18 o 
   9   0  16     8425.02     7414.35     52.18 o 
  10   0  16     3058.14     2936.74     61.00 o 
  11   0  16      576.98      703.83    119.03 o 
   1   1  16     1233.53     1538.61     85.35 o 
   2   1  16     2336.22     2557.17     46.51 o 
   3   1  16    10984.24     9914.06    806.20 o 
   4   1  16      168.12      185.97     36.54 o 
   5   1  16     1163.72     1281.97     80.41 o 
   6   1  16     1699.38     1811.89     68.27 o 
   7   1  16      354.85      474.97     61.91 o 
   8   1  16       70.79      115.19     54.34 o 
   9   1  16      217.59      251.49     54.27 o 
  10   1  16      725.22      664.22     62.95 o 
  11   1  16     2649.73     2518.59     62.73 o 
   0   2  16     1903.21     1923.37     81.77 o 
   1   2  16       41.89       73.04     27.63 o 
   2   2  16       30.80       64.58     21.26 o 
   3   2  16      354.55      348.87     31.40 o 
   4   2  16       72.37      153.14    100.80 o 
   5   2  16        6.31       10.44     22.11 o 
   6   2  16     1305.58     1328.41     58.03 o 
   7   2  16       82.90       76.49     90.21 o 
   8   2  16      486.83      463.44     48.50 o 
   9   2  16       96.18       97.24     12.23 o 
  10   2  16       38.32       38.55     50.83 o 
  11   2  16      121.43      194.27     63.14 o 
   1   3  16     2848.99     2615.16     93.35 o 
   2   3  16     8081.72     7361.61     92.63 o 
   3   3  16     3346.66     3106.16     82.45 o 
   4   3  16     1366.70     1938.01     74.38 o 
   5   3  16      152.66      118.09     63.86 o 
   6   3  16     3774.41     3771.57     46.46 o 
   7   3  16     1383.11     1609.13    103.37 o 
   8   3  16     2596.24     2724.46    121.27 o 
   9   3  16     1784.07     2288.34     99.74 o 
  10   3  16     2033.47     1813.69     15.50 o 
  11   3  16     1666.45     1650.66    162.85 o 
   0   4  16    10691.88     9646.75     40.45 o 
   1   4  16     1528.46     1404.73     17.35 o 
   2   4  16        1.73       52.07     24.09 o 
   3   4  16      484.51      542.73     44.20 o 
   4   4  16     4564.44     4048.46     21.97 o 
   5   4  16      698.13      652.09     26.37 o 
   6   4  16     1370.00     1281.67    122.79 o 
   7   4  16      379.42      333.56     23.15 o 
   8   4  16     3190.03     2897.54     87.26 o 
   9   4  16     1673.25     1519.22     66.32 o 
  10   4  16     1714.29     1645.36    119.33 o 
  11   4  16       35.43       39.47     25.18 o 
   1   5  16       29.93       64.50     35.81 o 
   2   5  16     2619.31     2377.21     21.02 o 
   3   5  16       50.20      115.34     35.55 o 
   4   5  16       28.46       56.74     31.02 o 
   5   5  16      368.54      352.58     59.31 o 
   6   5  16     2330.03     2245.42    151.98 o 
   7   5  16      384.36      350.43     50.49 o 
   8   5  16      871.53      787.92     20.70 o 
   9   5  16      174.93      335.16     71.74 o 
  10   5  16      759.83      808.92     40.58 o 
   0   6  16      330.85      345.98    105.15 o 
   1   6  16      312.27      303.52     19.11 o 
   2   6  16        9.50       52.55     45.00 o 
   3   6  16      296.21      350.40     42.28 o 
   4   6  16      100.79      126.98     58.41 o 
   5   6  16      804.96      770.22    152.39 o 
   6   6  16      155.93      179.84     53.61 o 
   7   6  16       16.74       47.02     44.11 o 
   8   6  16      367.47      461.98     68.73 o 
   9   6  16      173.62      173.16     31.30 o 
  10   6  16      104.03      105.18     11.76 o 
   1   7  16     1202.56     1275.77     71.62 o 
   2   7  16     2456.20     2660.95    180.94 o 
   3   7  16      558.12      525.07     26.23 o 
   4   7  16      165.15      251.09     32.21 o 
   5   7  16      186.03      198.53     19.31 o 
   6   7  16     1720.56     1920.09     64.37 o 
   7   7  16     1969.91     1885.08    101.44 o 
   8   7  16      578.55      533.05     24.82 o 
   9   7  16        5.13        4.65      5.50 o 
   0   8  16     8805.54     8371.39     70.53 o 
   1   8  16      884.19      912.71     40.48 o 
   2   8  16       41.47       79.86     29.37 o 
   3   8  16       20.08       54.62     47.24 o 
   4   8  16     2551.33     2513.97     71.06 o 
   5   8  16      268.25      249.64     43.15 o 
   6   8  16     1386.81     1471.66    106.80 o 
   7   8  16        3.10       20.45     37.83 o 
   8   8  16     3439.87     3149.71     27.38 o 
   9   8  16      319.07      354.76     62.28 o 
   1   9  16      271.82      434.08     69.46 o 
   2   9  16     1078.08     1267.38     42.48 o 
   3   9  16        6.28       17.86     80.79 o 
   4   9  16      102.05      103.95     21.42 o 
   5   9  16      101.94      108.79     42.06 o 
   6   9  16      838.48     1068.90     51.94 o 
   7   9  16      275.85      266.20     48.91 o 
   8   9  16      133.67      107.74     25.59 o 
   0  10  16      222.12      227.87     71.53 o 
   1  10  16      187.22      229.70     30.21 o 
   2  10  16       75.09       73.72     18.15 o 
   3  10  16      414.21      387.56     18.87 o 
   4  10  16      271.87      258.70     25.88 o 
   5  10  16      114.65      169.00     50.31 o 
   6  10  16       81.12       65.97     13.93 o 
   7  10  16       44.70      103.93     31.93 o 
   1  11  16       57.66       87.62     55.82 o 
   2  11  16     3631.52     3753.24     71.99 o 
   3  11  16      154.34      134.98     31.11 o 
   4  11  16      423.91      378.79     18.18 o 
   5  11  16      188.08      293.75     66.31 o 
   0  12  16     3203.35     3338.84     99.60 o 
   1  12  16       42.98       70.27     23.25 o 
   2  12  16        6.10       22.34     27.03 o 
   3  12  16      674.66      697.96     61.54 o 
   1   1  17     1865.55     1916.13     72.12 o 
   2   1  17      523.88      580.03     54.87 o 
   3   1  17     6484.57     5909.73    159.72 o 
   4   1  17      480.48      506.79     29.24 o 
   5   1  17      922.59      789.24     91.19 o 
   6   1  17      305.53      362.91     77.17 o 
   7   1  17     1199.45     1455.14     65.82 o 
   8   1  17      250.18      256.29     17.47 o 
   9   1  17      579.74      483.17     74.23 o 
  10   1  17        2.21       91.23     60.69 o 
   0   2  17     2067.92     2139.62    170.41 o 
   1   2  17     3476.26     3336.55     89.96 o 
   2   2  17      488.86      488.18     30.24 o 
   3   2  17     3601.83     3485.68     90.56 o 
   4   2  17      758.88      835.31     62.25 o 
   5   2  17     7949.13     7320.10    195.62 o 
   6   2  17      468.47      803.05     97.69 o 
   7   2  17      884.26      845.87    101.80 o 
   8   2  17      931.09     1064.49     95.09 o 
   9   2  17     5387.32     4966.31    195.58 o 
  10   2  17     1043.66     1069.15     43.72 o 
   1   3  17       11.78       42.35     19.40 o 
   2   3  17     3022.58     3013.22    101.95 o 
   3   3  17     2442.51     2398.13     68.25 o 
   4   3  17       44.56      126.06     73.65 o 
   5   3  17     2900.55     2921.04     65.43 o 
   6   3  17      792.37      773.73     30.91 o 
   7   3  17      408.26      462.43     36.25 o 
   8   3  17      300.03      339.89     61.44 o 
   9   3  17      710.11      790.89     64.53 o 
  10   3  17      729.07      681.13     19.49 o 
   0   4  17     1142.66     1201.36    112.67 o 
   1   4  17        8.04       63.50     31.68 o 
   2   4  17      110.11      111.77     20.10 o 
   3   4  17      496.47      493.44     26.76 o 
   4   4  17        2.83       56.91     20.90 o 
   5   4  17      349.36      331.46     51.11 o 
   6   4  17       81.54       57.19      4.68 o 
   7   4  17       32.34       60.89     43.54 o 
   8   4  17      267.00      298.22     61.46 o 
   9   4  17      289.43      363.00     45.70 o 
   1   5  17     4279.63     4240.47     62.20 o 
   2   5  17      818.37      747.23     43.48 o 
   3   5  17      617.89      634.86     57.13 o 
   4   5  17       16.80       49.67     47.36 o 
   5   5  17       97.69      101.28     17.24 o 
   6   5  17      814.20      745.07     28.69 o 
   7   5  17     4207.73     3952.07     44.71 o 
   8   5  17      389.87      464.27     73.22 o 
   9   5  17      727.92      732.29     51.84 o 
   0   6  17     2344.49     2586.89     56.85 o 
   1   6  17     4911.27     4448.69     91.29 o 
   2   6  17       89.37      106.07      9.93 o 
   3   6  17      108.37      119.01     18.67 o 
   4   6  17     5623.87     5151.26     88.61 o 
   5   6  17     1009.13      845.53     14.34 o 
   6   6  17      890.24      937.75     60.93 o 
   7   6  17       16.04       67.60     40.68 o 
   8   6  17     1397.06     1810.02    136.26 o 
   9   6  17     1136.19     1097.52    117.07 o 
   1   7  17      303.54      303.62     70.21 o 
   2   7  17     1794.22     1688.71    147.74 o 
   3   7  17       24.58       74.88     47.96 o 
   4   7  17      140.31      154.36     23.03 o 
   5   7  17      247.21      257.84     55.53 o 
   6   7  17     1266.04     1444.17     70.91 o 
   7   7  17     1953.24     2078.64    153.83 o 
   8   7  17      353.99      333.04     15.75 o 
   0   8  17      297.52      400.92    107.62 o 
   1   8  17       45.27      142.89     61.12 o 
   2   8  17      243.88      264.23     34.78 o 
   3   8  17        0.82       16.39     66.09 o 
   4   8  17        2.96       22.96     39.69 o 
   5   8  17        9.62      116.08     46.47 o 
   6   8  17        3.52      130.72     82.86 o 
   7   8  17        4.78      204.91     55.32 o 
   1   9  17     1264.26     1588.91     75.95 o 
   2   9  17     3237.65     2960.17    179.54 o 
   3   9  17      147.34      237.46     58.16 o 
   4   9  17       91.42      159.53     59.91 o 
   5   9  17      520.21      599.57     56.01 o 
   6   9  17     1039.58     1186.92     66.12 o 
   0  10  17     2382.16     2296.51    160.12 o 
   1  10  17     1047.38     1399.80    175.64 o 
   2  10  17       42.65      132.09     39.96 o 
   3  10  17      354.94      398.87     80.95 o 
   4  10  17      936.72     1315.58    105.65 o 
   5  10  17     1956.87     2295.10     74.28 o 
   1  11  17     1755.56     1712.07     59.39 o 
   2  11  17      102.21      134.36     25.39 o 
   3  11  17      191.25      249.03     43.61 o 
   0   0  18      336.28      324.37     43.43 o 
   1   0  18     1780.33     1817.45     69.27 o 
   2   0  18       61.37      173.43     97.69 o 
   3   0  18     2554.27     2488.64    107.94 o 
   4   0  18      720.86      816.57    108.28 o 
   5   0  18     6540.69     5693.97    148.92 o 
   6   0  18      506.37      607.27     79.31 o 
   7   0  18      505.49      583.65     29.58 o 
   8   0  18       38.30       83.68    127.39 o 
   9   0  18     4577.31     4147.18    136.29 o 
   1   1  18      476.87      435.00     30.63 o 
   2   1  18       54.39       45.30     37.56 o 
   3   1  18     6699.65     6387.60     99.32 o 
   4   1  18      158.51      167.50     56.80 o 
   5   1  18     1420.93     1570.05     45.95 o 
   6   1  18       80.41      101.43     25.52 o 
   7   1  18      845.28      792.80     26.77 o 
   8   1  18      130.07      121.46     44.18 o 
   9   1  18      121.65      176.31     19.47 o 
   0   2  18     1512.55     1557.21     66.25 o 
   1   2  18      909.14      796.16     29.14 o 
   2   2  18      236.76      294.66     23.19 o 
   3   2  18       87.15       79.17     10.16 o 
   4   2  18        2.21       27.71     33.22 o 
   5   2  18       72.70       94.41     43.25 o 
   6   2  18      428.31      422.54     37.07 o 
   7   2  18        0.45        6.61     10.37 o 
   8   2  18      384.62      348.43     28.82 o 
   9   2  18       52.30       75.33     25.39 o 
   1   3  18     1871.99     2131.97     79.90 o 
   2   3  18      313.72      306.57     64.23 o 
   3   3  18      877.95      978.50     57.28 o 
   4   3  18       24.54       26.35     16.79 o 
   5   3  18       12.88      106.92     83.94 o 
   6   3  18        5.74        6.71     14.50 o 
   7   3  18     1560.26     1554.12     46.27 o 
   8   3  18        1.58       33.23     10.32 o 
   0   4  18      296.19      410.68     80.28 o 
   1   4  18     3793.68     3665.16     61.77 o 
   2   4  18        1.25       37.70     61.92 o 
   3   4  18     1788.58     1957.25     88.17 o 
   4   4  18      393.68      411.54     31.56 o 
   5   4  18     2642.25     2874.53     90.73 o 
   6   4  18       64.04       92.47     35.15 o 
   7   4  18      325.14      336.55     43.04 o 
   8   4  18      104.70      177.55     40.89 o 
   1   5  18      744.84      759.25     63.37 o 
   2   5  18      241.51      285.09     56.21 o 
   3   5  18     1213.02     1400.16    133.00 o 
   4   5  18        0.42       68.02     42.99 o 
   5   5  18     1957.27     2045.90     89.68 o 
   6   5  18      394.79      372.62     18.63 o 
   7   5  18     2368.33     2402.08     58.33 o 
   8   5  18        2.17       12.84     24.48 o 
   0   6  18      473.22      475.70     35.47 o 
   1   6  18       59.01       82.18     18.18 o 
   2   6  18       42.53       59.37     26.72 o 
   3   6  18      129.06      181.99     49.46 o 
   4   6  18       60.24       62.47      6.96 o 
   5   6  18      177.85      170.81     36.18 o 
   6   6  18      119.86      131.11     48.65 o 
   7   6  18        0.01        0.17      3.04 o 
   1   7  18     3555.24     3201.40     48.24 o 
   2   7  18     1502.81     1433.26     61.15 o 
   3   7  18     1571.99     1764.94    123.46 o 
   4   7  18      171.42      252.21     67.09 o 
   5   7  18      505.79      489.99     20.70 o 
   6   7  18      159.10      157.82     31.18 o 
   0   8  18      106.76      127.72    118.66 o 
   1   8  18     4586.06     4433.53     94.40 o 
   2   8  18      100.01      132.40     10.49 o 
   3   8  18     1123.20     1176.64     43.82 o 
   4   8  18      555.25      595.88     70.45 o 
   5   8  18     3940.10     3959.58     58.19 o 
   1   9  18     1160.77     1439.01    191.47 o 
   2   9  18       92.54      132.45     38.24 o 
   3   9  18      707.06      667.55     47.12 o 
   4   9  18        6.51       35.30     47.06 o 
   0  10  18      273.56      371.71    202.54 o 
   1  10  18      988.20      955.45     29.24 o 
   2  10  18       64.59       50.35     39.23 o 
   1   1  19      531.68      492.96     31.77 o 
   2   1  19       45.73       98.04     43.68 o 
   3   1  19     1760.64     1991.67     63.54 o 
   4   1  19       64.86      116.41     42.95 o 
   5   1  19        0.22      104.08     37.44 o 
   6   1  19        3.71       29.50     18.63 o 
   7   1  19      870.46      959.40     51.19 o 
   0   2  19       34.28       58.62    102.69 o 
   1   2  19     2436.62     2690.13     48.84 o 
   2   2  19      173.14      201.69     46.50 o 
   3   2  19     1123.60     1183.37     57.85 o 
   4   2  19     1128.80     1247.68     58.12 o 
   5   2  19     2768.95     2776.75     68.45 o 
   6   2  19       45.92      137.02     23.24 o 
   7   2  19      247.77      296.27     69.23 o 
   1   3  19     1299.52     1577.54     35.78 o 
   2   3  19        0.29       34.03     23.52 o 
   3   3  19     2828.15     2508.63    174.42 o 
   4   3  19       28.68       53.91     26.62 o 
   5   3  19     1094.52     1354.34     94.79 o 
   6   3  19      504.43      527.66     46.47 o 
   7   3  19     2052.98     2256.66     39.38 o 
   0   4  19       44.41      120.26    101.79 o 
   1   4  19      844.75      821.88     55.11 o 
   2   4  19      295.51      355.46     49.29 o 
   3   4  19      240.17      221.40     49.75 o 
   4   4  19      392.16      353.21     56.45 o 
   5   4  19       91.72      100.92     24.31 o 
   6   4  19      461.40      529.52     24.76 o 
   1   5  19     1661.07     1506.99     72.59 o 
   2   5  19      112.40      175.43     31.42 o 
   3   5  19     1533.58     1471.85     54.96 o 
   4   5  19       27.04       64.41     32.97 o 
   5   5  19      163.20      167.06     45.73 o 
   6   5  19       46.89       76.35     36.73 o 
   0   6  19     2902.56     2869.59    148.52 o 
   1   6  19     3720.38     3550.35     45.60 o 
   2   6  19       15.64       23.25     44.49 o 
   3   6  19     2766.01     2557.07    169.11 o 
   4   6  19        0.24       38.29     55.37 o 
   5   6  19     4431.95     4082.78    128.86 o 
   1   7  19      538.31      533.24     36.25 o 
   2   7  19      230.70      330.60     43.45 o 
   3   7  19      833.00      746.06    114.25 o 
   4   7  19       49.92       80.09      9.42 o 
   0   8  19        1.66       11.38    111.30 o 
   1   8  19     1351.99     1423.17    136.00 o 
   2   8  19       54.73       60.46     19.90 o 
   0   0  20       17.05       21.92     69.10 o 
   1   0  20     1348.11     1295.50     50.13 o 
   2   0  20      454.73      465.17     39.79 o 
   3   0  20      850.20      783.18     87.49 o 
   4   0  20     1896.31     1832.86     73.33 o 
   5   0  20     2371.00     2301.52     88.01 o 
   1   1  20      928.43      909.44     40.65 o 
   2   1  20      618.50      586.43     13.61 o 
   3   1  20      239.03      242.62     60.77 o 
   4   1  20      241.79      270.55     13.79 o 
   5   1  20        8.99       32.86      9.83 o 
   0   2  20      190.65      251.68     51.32 o 
   1   2  20       95.75      178.85     62.04 o 
   2   2  20      642.76      683.94     27.35 o 
   3   2  20       32.64      121.86     61.04 o 
   4   2  20      404.86      394.12     30.40 o 
   5   2  20       93.91      223.51     79.51 o 
   1   3  20      345.92      446.48     57.38 o 
   2   3  20      220.09      250.87     20.09 o 
   3   3  20     1848.73     1984.38    158.96 o 
   4   3  20      107.23      127.25     32.82 o 
   5   3  20       77.54       84.67     27.63 o 
   0   4  20     2014.85     2064.16    358.13 o 
   1   4  20     2212.66     2053.69     31.29 o 
   2   4  20       56.28      100.16     32.12 o 
   3   4  20     1022.61     1181.30     80.73 o 
   4   4  20     1741.25     1599.01     55.49 o 
   1   5  20      114.99      142.41     28.93 o 
   2   5  20     2154.34     2106.60     65.67 o 
   3   5  20      105.82      137.30     44.18 o 
   0   6  20      219.11      364.51    147.70 o 
   1   6  20       76.00       97.81     37.02 o 
   2   6  20      277.25      313.26     32.29 o 
   1   1  21      541.96      520.90     31.22 o 
   2   1  21     1722.69     1689.21    114.51 o 
   0   2  21     1536.56     1684.16    238.75 o 
   1   2  21      534.83      578.48    132.89 o 
                                                 
